# Supplementary material for: The tongue biofilm metatranscriptome identifies metabolic pathways associated with the presence or absence of halitosis
Source: NPJ Biofilms Microbiomes. 2022 Dec 19;8:100. doi: 10.1038/s41522-022-00364-2 (PMC9763428; doi:10.1038/s41522-022-00364-2)
Supplement: Supplementary file 2 — Supplementary material tables [file 41522_2022_364_MOESM2_ESM.xlsx]

## Sheet: list of suplem material
Suplementary table 1. Patients information table.
Suplementary table 2. Abundance of species in patients. The number of reads aligned for each species is displayed in the table.
Suplementary table 3. Species differentially active in the Health and MM groups
Suplementary table 4. Species differentially active in the Ctr and HS groups
Suplementary table 5. Species differentially active in the Ctr and MM-HS groups
Suplementary table 6. Species differentially active in the MM and MM-HS groups
Suplementary table 7. Species differentially active in the HS and MM-HS groups
Suplementary table 8. Species differentially active in the MM and HS groups
Suplementary table 9. Differences at functional level between Ctr and MM groups
Suplementary table 10. Differences at functional level between Ctr and HS groups
Suplementary table 11. Differences at functional level between Ctr and MM-HS groups
Suplementary table 12. Differences at functional level between MM and HS groups
Suplementary table 13. Differences at functional level between MM and MM-HS groups
Suplementary table 14. Differences at functional level between HS and MM-HS groups

## Sheet: SupTable1
Suplementary table 1. Patients information table.
Patient code	[H2S] ppb	[CH3SH] ppb	[(CH3)2S] ppb	Group	Sex	Age	Respiratory problems	Digestive problems	Metabolic diseases	Psicologic disorders	Antihistamines	Sedatives, Tranquilizers, or Antidepressants	Blood pessure condition	Anti-inflammatory	Protein-rich diet	Acidic food ingestion	Condiments / Spices	Vegetables with odor	Dairy products	Garlic (1) Onion (2) Both (Both)	Coffee or tee	Smoke	Alcohol	Dry mouth	Toothbrush frequency (times/day)	Tongue brush	Dental floss	Mouthwash	Dentist apointments per year	bad odor self-perception	Bad odor self-perception intensity	Frecuency of bad odor self-perception	Moment of perception	Other people perception	Extraoral/Intraoral lesions	Prosthesis/implants or Orthodontic appliances	Odontogram: Lesions ICDAS 5 or 6	Bleeding	Community Periodontal Index (CPI)	Saliva (ml/min) in 5 min	Plaque color	Tongue coating	Reverse tongue coating
0 0 0 2	173	0	2	HS	M	21	No	No	No	No	No	No	No	No	No	Yes	Yes	Yes	Yes	Both	Yes	No	No	Yes	2	No	No	Yes	<1	Yes	2	Weekly	Afternoon	No	No	No	No	No	No pockets	0.6	White	None	moderate coating
0 0 1 2	129.5	13.5	0	HS	F	21	No	No	No	No	No	No	No	No	Yes	Yes	No	No	No	Both	Yes	No	No	Yes	2	No	No	Yes	1	Yes	3	Daily	Night	No	No	No	No	No	No pockets	2.6	White	None	mild coating
0 0 2 0	204.5	22.5	91	HS	F	35	No	No	No	No	No	No	No	No	No	No	No	No	Yes	No	Yes	No	No	No	3	No	No	Yes	1	No	0	No	No	No	No	No	Yes	No	No pockets	1.5	White	None	moderate coating
0 0 4 2	160	9	84	HS	M	56	No	No	Diabetes	No	No	Yes	No	No	Yes	Yes	No	No	Yes	Onion	Yes	Yes	No	Yes	2	No	Yes	Yes	>1	Yes	3	Daily	Afternoon	No	No	No	Yes	No	No pockets	1.2	Yellow	moderate coating, hardly visible taste buds	severe coating
0 0 4 5	131	18.5	53.5	HS	F	38	Yes	Constipation	No	Stress	No	No	No	No	No	Yes	Yes	No	No	Both	Yes	No	No	Yes	2	Yes	Yes	Yes	>1	Yes	2	Monthly	Morning	No	No	No	No	Moderate inflamation, bleeding when probe	No pockets	2.3	White	None	mild coating
0 0 5 0	197.3	25	273.3	HS	F	25	Yes	Reflux	No	Stress	No	No	No	No	No	No	No	No	Yes	Both	No	No	Yes	No	2	Yes	Yes	Yes	<1	Yes	5	Daily	Morning	Yes	No	No	No	Mild inflamation	No pockets	3	Yellow	None	moderate coating
0 0 5 1	171	16.3	66.3	HS	M	44	No	No	No	Stress	No	No	No	No	No	Yes	Yes	Yes	No	Both	Yes	No	Yes	No	2	No	No	No	<1	No	0	No	No	Yes	No	No	No	Mild inflamation	No pockets	4.33	White	None	mild coating
0 0 5 9	182	16.5	55	HS	F	53	No	No	No	No	No	No	No	No	Yes	No	No	No	Yes	Both	Yes	Yes	Yes	No	2	Yes	Yes	No	<1	No	0	No	No	No	No	No	No	Moderate inflamation, bleeding when probe	< 6 mm pocket	1.73	White	None	mild coating
0 0 6 2	120	5	35.5	HS	F	20	Yes	No	No	Stress	No	No	No	No	Yes	No	Yes	No	Yes	No	Yes	No	No	No	3	No	No	No	<1	Yes	2	Daily	Night	No	No	No	No	No	No pockets	2.3	White	None	moderate coating
0 0 0 5	39.5	72	1	MM	F	46	No	Constipation	No	Stress	No	Yes	No	No	No	No	No	Yes	Yes	No	Yes	No	No	Yes	1	Yes	Yes	No	>1	Yes	3	Daily	Morning	No	No	Prosthesis/implants	No	Mild inflamation	No pockets	0.83	White	None	mild coating
0 0 1 3	16.5	252	43.5	MM	F	46	No	No	No	No	No	No	No	No	No	Yes	No	No	Yes	No	No	Yes	Yes	No	2	Yes	No	No	>1	No	0	No	No	No	No	No	No	No	No pockets	3.7	White	None	mild coating
0 0 1 8	0	49.5	20.5	MM	F	60	No	No	No	No	No	No	No	No	Yes	No	No	Yes	Yes	No	Yes	No	No	Yes	2	Yes	No	Yes	<1	Yes	3	Weekly	Morning	Yes	No	No	Yes	No	No pockets	1	White	None	severe coating
0 0 2 2	21.5	62.5	1	MM	M	30	No	No	Diabetes	Stress	No	No	Hypotension	No	Yes	Yes	No	No	Yes	Garlic	No	No	No	Yes	1	No	No	Yes	>1	No	0	No	No	No	No	Prosthesis/implants	No	Moderate inflamation, bleeding when probe	< 6 mm pocket	0.8	Yellow	mild coating, visible taste buds	moderate coating
0 0 2 4	7.5	110.5	7.5	MM	M	59	No	No	No	No	No	No	No	No	Yes	No	Yes	No	Yes	No	Yes	No	Yes	No	2	No	Yes	No	>1	No	0	No	No	No	No	Prosthesis/implants	Yes	No	< 6 mm pocket	2.16	Yellow	mild coating, visible taste buds	moderate coating
0 0 2 6	6.5	37	21.5	MM	F	36	Yes	No	No	No	Yes	No	No	No	No	No	No	No	Yes	No	Yes	No	Yes	Yes	3	Yes	Yes	No	1	No	0	No	No	No	No	No	No	No	No pockets	0.6	White	None	mild coating
0 0 2 9	51	123	9	MM	F	67	No	No	Diabetes	Anxiety	No	No	No	No	No	No	No	Yes	No	No	No	Yes	Yes	Yes	3	Yes	No	Yes	>1	No	0	No	No	No	No	Prosthesis/implants	No	Mild inflamation	< 6 mm pocket	2.5	Ligth yellow	None	mild coating
0 0 4 8	88.3	44.3	17	MM	F	33	No	No	No	No	No	No	No	No	Yes	Yes	Yes	Yes	Yes	Both	Yes	No	Yes	No	2	Yes	Yes	No	1	No	0	No	No	No	No	Prosthesis/implants	No	No	No pockets	1.1	0	None	mild coating
0 0 0 6	156.3	30.6	11	MM-HS	F	25	No	No	No	No	No	No	No	No	Yes	Yes	No	Yes	Yes	Both	Yes	Yes	Yes	Yes	2	Yes	Yes	No	>1	No	0	No	No	No	No	No	No	No	No pockets	1.3	White	mild coating, visible taste buds	moderate coating
0 0 1 1	1040	359	56.5	MM-HS	M	30	No	No	No	No	No	No	No	No	Yes	No	No	No	No	Both	No	No	No	Yes	3	Yes	Yes	No	1	No	0	No	No	No	No	No	No	No	No pockets	0.43	White	mild coating, visible taste buds	moderate coating
0 0 2 7	4395	444.5	103	MM-HS	M	39	Yes	Reflux	No	Stress	Yes	No	No	No	Yes	No	Yes	No	Yes	No	Yes	No	No	Yes	3	Yes	No	Yes	>1	Yes	4	Daily	Morning	Yes	No	No	No	Mild inflamation	< 6 mm pocket	1.8	Yellow	mild coating, visible taste buds	moderate coating
0 0 3 4	234	117.5	9.5	MM-HS	M	24	Yes	No	No	Stress	No	No	No	No	Yes	No	No	Yes	Yes	No	Yes	Yes	Yes	No	2	Yes	No	No	>1	No	0	No	No	No	No	Orthodontic appliances	No	No	No pockets	1.23	White	None	moderate coating
0 0 3 9	601.5	161	34	MM-HS	F	62	No	No	No	No	Yes	No	No	No	No	Yes	No	Yes	No	Both	Yes	No	No	Yes	3	Yes	Yes	No	>1	Yes	4	Daily	Night	No	No	Prosthesis/implants	No	No	< 6 mm pocket	1.7	White	None	severe coating
0 0 4 9	382	122.6	38	MM-HS	M	27	Yes	Reflux	No	Stress	No	No	No	No	No	No	No	No	Yes	Both	Yes	No	Yes	Yes	1	Yes	No	Yes	<1	Yes	4	Daily	Morning	Yes	No	No	No	Moderate inflamation, bleeding when probe	< 6 mm pocket	2	Yellow	mild coating, visible taste buds	moderate coating
0 0 6 9	1667.5	505.5	254.5	MM-HS	F	64	Yes	No	No	Stress	No	No	No	No	Yes	Yes	No	No	Yes	No	Yes	No	No	No	3	Yes	Yes	Yes	>1	No	0	No	No	No	No	No	No	No	No pockets	1.1	White	None	mild coating
0 0 0 4	33.5	0	7.5	Health	M	26	No	No	No	No	No	No	No	No	Yes	Yes	Yes	No	Yes	Garlic	Yes	No	Yes	No	2	Yes	Yes	Yes	1	Yes	3	Weekly	Afternoon	Yes	No	No	No	No	No pockets	1.5	White	None	mild coating
0 0 5 2	0	1.5	5	Health	M	48	No	No	No	No	No	No	No	No	No	Yes	No	No	No	Both	Yes	Yes	Yes	No	1	No	Yes	Yes	1	No	0	No	No	No	No	No	No	No	< 6 mm pocket	0.5	Ligth yellow	mild coating, visible taste buds	mild coating
0 0 6 3	5.5	16	7.5	Health	M	50	No	No	No	Stress	No	No	No	No	Yes	Yes	Yes	No	Yes	Both	Yes	Yes	Yes	Yes	2	No	No	Yes	<1	Yes	2	Daily	Afternoon	No	No	No	Yes	Mild inflamation	< 6 mm pocket	1.16	Yellow	moderate coating, hardly visible taste buds	severe coating
0 0 6 7	0	14.5	3	Health	F	55	No	No	No	Depression	No	Yes	No	No	Yes	Yes	Yes	Yes	Yes	Both	Yes	Yes	Yes	Yes	2	Yes	Yes	Yes	>1	Yes	4	Daily	Morning	No	No	No	No	Moderate inflamation, bleeding when probe	< 6 mm pocket	2	Yellow	moderate coating, hardly visible taste buds	moderate coating
0 0 7 0	0	0	1	Health	M	45	No	No	No	No	No	No	No	No	Yes	No	No	Yes	No	No	Yes	Yes	Yes	No	2	Yes	No	No	>1	No	0	No	No	No	No	No	No	No	No pockets	1.3	White	None	moderate coating
0 0 7 2	16.3	16.3	5	Health	F	61	No	No	No	Anxiety	No	No	No	No	Yes	Yes	No	No	Yes	Both	Yes	No	No	No	2	No	Yes	No	>1	No	0	No	No	No	No	Prosthesis/implants	Yes	Moderate inflamation, bleeding when probe	No pockets	1.1	White	None	moderate coating
0 0 7 6	0	5	7.5	Health	F	41	No	No	No	Stress	No	No	No	No	No	Yes	Yes	No	Yes	No	Yes	No	Yes	Yes	3	Yes	Yes	Yes	>1	Yes	3	Daily	Morning	Yes	No	Orthodontic appliances	No	Mild inflamation	No pockets	1.8	Yellow	mild coating, visible taste buds	mild coating
0 0 8 1	7.5	2	3.5	Health	F	57	No	Constipation	No	Stress	No	No	Hypertension	Yes	Yes	No	No	No	Yes	Garlic	Yes	No	No	Yes	3	No	Yes	Yes	>1	Yes	3	Daily	Morning	No	No	Orthodontic appliances	No	Mild inflamation	No pockets	0.8	White	None	moderate coating
0 0 8 3	9	2.5	6.5	Health	F	52	No	No	No	No	No	No	No	No	Yes	Yes	No	No	Yes	Both	Yes	Yes	Yes	No	2	No	No	Yes	>1	No	0	No	No	No	No	No	No	Mild inflamation	No pockets	1.2	Yellow	None	moderate coating

## Sheet: SupTable2
Suplementary table 2. Abundance of species in patients. The number of reads aligned for each species is displayed in the table.
Groups	Health									MM								HS									MM-HS
Patients	P1	P2	P3	P4	P5	P6	P7	P8	P9	P1	P2	P3	P4	P5	P6	P7	P8	P1	P2	P3	P4	P5	P6	P7	P8	P9	P1	P2	P3	P4	P5	P6	P7
Prevotella sp.	12170	8242	1854	6213	13414	114451	16041	568534	25689	21747	4899	33631	18710	109533	248760		3477	8108	7103	14415	18917	15338	19974	17910	39141	32975	179673	20578	7519	19542	3600	1282	36609
Streptococcus parasanguinis	3924	956	5790	8726	35530	390182	217	138788	5162	3628	3400	866	41902	27502	651701	1394	4029	446	1686	502	13415	8417	451	2867	2303	2392	68771	399	2041	1600	109	160	850
Veillonella dispar	4466	265	8286	15465	9924	494343	7083	284052	2933	8101	8572		20379	51147	81351	1062	8665	933	1383	3464	24321	4512	922	10322	1902	5163	11997	1811	4110	6998	652	450	18195
Veillonella atypica	5732	3493	1163	54619	2818	145060	6192	197326	5955	8954	11149	14671	28751	26245	442112	624	3573	1432	1118	3423	29080	3739	1290	5753	3258	4464	26975	4652	1093	8183	464	530	6941
Fusobacterium periodonticum	23340	19116	7473	44	2367	1065	4508	197863	5560	40345	3272	3970	5592	70168	208	33784	10748	28609	55084	10451	4096	79291	55637	56603	60182	51097	18579	45621	4696	4687	26088	26723	57839
Prevotella histicola	2494	131	565	12016	2238	142027	2043	317319	2736	10450	17199	6949	336	3123	428892	1578	3804	2036	196	1587	13341	7838	266	2691	814	5361	11150	439	311	465	969	65	2079
Veillonella sp.	3459	2352	1660	22879	2241	101308	2801	111197	3008	4835	5023	6618	49366	112103	183231	2103	2808	813	7153	1826	13997	15381	4783	5315	3073	5524	14551	2721	3697	4119	277	1913	5342
Streptococcus salivarius	1290	919	1053	7605	5231	186130	379	98827	5032	1092	558	14627	25084	4268	211333	2757	7138	68	4690	2752	14800	3570	336	1154	1946	10689	2955	15	308	542	948	83	279
Rothia mucilaginosa	438	111	3751	14068	5823	144980	213	175665	45	2099	501	44	9038	39451	45888	864	1668	42	2420	135	5398	1305	1402	1187	831	199	118112	145	1084	1087	39	175	516
Prevotella melaninogenica	1550	1111	3040	972	12857	9064	3337	145486	8854	7800	2025	2427	30683	100789	23738	4825	7111	1434	11811	1995	23142	3327	28262	8834	8435	15496	52352	4961	8320	1776	3118	1489	10995
Tannerella sp.	3938	3369	7	21	85	47	565	19427	40	1189	59	4139	430	36596	421	7297	37	6060	12559	1699	23	541	12625	6285	12606	6937	302949	12117	110	450	9797	570	8511
Haemophilus parainfluenzae	1571	465	1586	77	8290	296316	167	45627	34	1872	321	65	6997	34147	7	2630	536	399	4409	50	38	8199	1167	2424	1275	1207	9023	211	6298	341	97	1327	1628
Prevotella pallens	5410	1810	235	57	704	663	3140	158929	3658	12884	1792	13095	97	41980	1342	4075	374	2330	12111	4756	6121	25103	3352	8965	5255	3226	33290	6306	973	7219	1308	2438	18153
Megasphaera micronuciformis	282	575	56	2858	870	5793	1583	66876	1554	3349	4180	3975	7192	10759	123319	170	203	950	252	2351	5703	225	1216	3044	2697	1954	39131	2460	78	3212	393	15	5616
Lachnospiraceae bacterium	2023	94	343	101	81	20940	3624	55002	1527	6100	2264	5167	14456	680	80053	674	501	3287	1704	3511	15769	7757	1919	7954	8637	1607	7634	707	86	154	1643	82	4842
Porphyromonas sp.	1738	333	953	10	6128	158	12	22118	6	523	83	36	12580	169340	153	651	170	486	2399	15	22	5061	1795	1883	1091	805	6009	94	3104	143	48	718	3431
Haemophilus sp.	720	217	1037	43	4619	166111	115	26429	21	1089	146	27	3013	17326	13	1177	397	174	2234	42	26	3386	541	1225	690	547	5260	94	2843	216	43	660	694
Leptotrichia sp.	3878	3544	403	37	331	2179	1172	21383	530	4432	2936	1341	281	26026	669	6921	8271	3183	20825	3455	466	18525	15515	12746	19007	11278	3250	17412	221	1426	3751	4471	16153
Streptococcus infantis	1976	784	990	80	6389	24737	280	94844	525	1972	716	180	4788	20634	5212	670	992	490	4113	393	2032	4705	859	2252	1538	936	46965	55	2916	622	137	270	1334
Gemella sanguinis	5428	1414	8523	14	6860	37605	53	77541	1489	736	416	83	26214	23417	27	3963	1198	126	2756	121	2616	15831	1234	5182	2456	1100	2334	199	3046	501	193	740	1230
Streptococcus pseudopneumoniae	1172	921	766	279	8062	50688	222	27534	592	3368	893	380	8531	17333	11796	506	1438	577	4389	212	4554	3869	552	1577	1785	680	69642	183	2094	1200	103	184	1057
Streptococcus sp.	1035	324	1571	659	6691	80964	170	47712	367	1047	775	207	9759	12954	31449	787	976	279	1487	135	2071	4620	484	2002	833	448	12905	113	2266	789	85	152	633
Prevotella salivae	709	530	36	69	1553	5483	2341	67592	1109	2388	346	3803	1776	16427	29559	762	824	1267	894	989	5604	851	794	2450	1877	3049	18465	2011	294	1158	232	918	3416
Veillonella tobetsuensis	297	1908	249	1890	291	14086	301	13072	335	416	426	541	3418	31353	18649	3352	254	1743	9517	214	1270	688	11957	7324	7833	11599	3873	211	156	731	158	4222	6222
Campylobacter concisus	2066	292	374	46	379	20264	1870	56306	1806	4378	634	1267	320	6127	14966	1420	625	3515	1278	690	607	1569	1364	1812	2237	4071	15555	378	232	418	1068	112	1207
Neisseria subflava	4046	903	18	19	905	206	16	12779	35	1077	13	6	21515	58793	6	1841	2423	222	5430	9	0	2980	1158	1066	975	1319	22643	749	4098	273	57	1519	711
Lachnoanaerobaculum saburreum	1776	21	221	25	54	17192	2672	31840	1163	4300	1596	3372	11243	142	13420	508	265	2389	711	2978	11223	5963	1404	6986	6035	1119	2840	693	69	78	1323	17	2721
Streptococcus mitis	642	229	488	188	3679	26417	119	16584	375	834	647	147	7454	16780	15563	376	1445	190	3632	67	5388	2428	478	821	1304	410	24017	97	1281	1035	19	173	610
Leptotrichia wadei	2706	406	7	208	7	5013	5608	11925	1672	11619	165	8041	55	29	9262	1654	1198	1402	4097	4208	3366	17376	243	3696	14172	1438	2892	1507	15	134	345	28	1057
Oribacterium sinus	278	258	2664	1	182	26	99	57134	367	1246	123	390	13103	4458	9551	974	1691	353	1890	102	2150	4288	1128	801	1088	1283	2036	120	203	127	197	119	521
Neisseria flavescens	1232	1141	20	9	765	399	28	15270	11	1258	5	5	20366	11559	8	1671	461	179	8008	3	1	2077	792	956	1677	1617	20525	150	3571	231	49	1634	467
Candidate division	2694	358	10	41	3	112	4756	9933	1102	10705	158	6196	62	50	9691	1565	371	929	3474	3016	2630	13235	267	2074	10599	1172	6041	1131	8	134	1018	687	1580
Neisseria mucosa	796	526	16	19	2196	13234	12	8659	11	1759	32	74	13101	10074	5	1182	434	2174	3504	27	2	9055	3022	989	730	846	10186	131	2991	595	73	1856	938
Actinomyces sp.	242	44	85	435	229	1613	155	40795	115	799	352	626	503	3960	7826	65	830	26	1204	166	3483	2145	269	949	877	130	16722	102	255	64	16	138	437
Selenomonas sp.	1075	142	2	13	65	473	397	7412	312	1593	175	915	83	719	6505	57	60	298	1231	324	350	853	188	1416	521	861	54666	354	161	38	137	238	415
Veillonella parvula	172	98	547	1136	463	36676	268	8572	154	390	710	213	8561	4992	7221	170	750	50	359	149	1117	514	266	481	135	249	1108	144	296	287	37	76	849
Eubacterium sulci	1658	152	97	0	29	41	85	8733	87	873	547	690	11	20256	33	514	241	908	1928	340	476	1385	2318	3044	897	844	23033	1014	42	370	258	168	1350
Atopobium parvulum	107	51	88	465	153	1063	415	17781	549	569	555	951	258	4285	8515	37	188	218	137	281	1396	146	111	390	669	376	30249	165	82	164	44	23	714
Lachnoanaerobaculum sp.	675	208	669	2	16	2861	350	3370	752	2619	168	594	1701	4341	1732	2772	1559	552	5143	419	1032	8310	8111	3381	7315	3051	820	304	87	20	1475	336	4998
Oribacterium sp.	1335	821	183	9	21	554	171	8240	756	2478	247	755	744	6950	352	919	162	4567	1746	844	286	2217	2430	3523	2665	3503	13091	770	63	523	888	420	2290
Actinomyces graevenitzii	187	25	18	210	141	121	376	18934	122	1512	995	297	79	2000	8074	48	405	15	3256	122	8612	1654	105	348	1274	137	9139	173	29	1	19	55	333
Prevotella veroralis	471	257	95	132	1014	2911	674	11582	1872	1257	325	4180	774	2322	6329	135	197	867	341	809	1205	1754	1215	1346	1650	845	6866	781	310	1776	442	67	3557
Capnocytophaga sp.	787	2962	15	25	320	12178	29	4614	36	1422	202	58	293	5178	336	4313	134	718	2770	10	74	4668	603	252	1389	3720	3073	700	650	55	893	4089	1714
Neisseria sicca	64	42	5	1	135	46200	4	661	4	214	364	9	5105	828	1	146	128	26	269	24	1	338	241	185	307	98	985	45	541	411	2	113	67
Prevotella shahii	2384	4	7	1	8	76	33	419	0	106	12	81	4	647	82	3533	4	440	9555	27	40	5470	10079	1384	1545	6450	635	41	10	132	560	4763	3661
Fusobacterium nucleatum	1526	2796	492	322	195	6241	196	7404	275	1635	221	1821	742	881	1942	2003	538	895	926	184	1784	2912	1107	1067	1214	794	1073	1365	3608	902	1768	412	1207
Streptococcus oralis	91	91	84	354	1914	21248	29	3606	56	188	266	40	1132	2088	3810	69	529	44	438	24	1983	441	100	163	308	62	4510	6	143	391	6	24	129
Capnocytophaga granulosa	4	18	0	21	48	50	16	1565	43	1703	12	5	286	25	345	157	66	24	161	0	26	88	1896	3538	2201	13758	175	29	19	6	1185	2919	11275
Actinomyces odontolyticus	57	3	85	97	167	214	102	9845	18	261	42	164	656	1210	1049	22	110	24	457	41	1589	464	60	76	406	47	23766	28	27	44	8	21	152
Granulicatella adiacens	91	19	204	65	1056	19841	18	7802	50	104	144	18	1843	1538	5146	95	185	14	78	7	375	654	85	181	162	43	438	8	318	172	6	17	96
Capnocytophaga gingivalis	914	681	5	7	35	3514	8	9003	4	925	1	30	3462	4616	1099	1576	29	161	2371	1	29	3583	2216	954	1108	913	248	732	10	173	294	1030	1136
Prevotella scopus	159	135	168	123	588	1770	334	8577	349	1103	163	435	1056	4728	4619	336	270	136	638	149	794	5702	983	305	495	799	3041	398	259	229	174	111	893
Solobacterium moorei	384	257	132	32	98	123	268	15774	233	1193	203	634	71	3835	1225	129	185	304	780	270	1437	1169	823	813	813	687	5452	221	128	200	114	126	1082
Campylobacter showae	141	764	7	6	26	127	10	407	13	224	42	31	57	49	125	921	12	1030	2788	2	22	1853	2647	2636	1252	1411	9078	4043	196	37	794	2629	4846
Prevotella nanceiensis	2003	41	82	3	678	57	25	2270	7	248	12	13	2845	15991	39	524	26	390	872	48	46	2386	127	1097	621	257	932	36	1212	1298	278	546	511
Streptococcus pneumoniae	171	93	127	53	1402	7903	26	2775	82	544	177	47	1249	3705	4325	72	321	47	979	37	1037	591	96	209	416	141	6219	32	286	150	9	30	176
Streptococcus peroris	68	25	53	14	378	11371	4	2289	18	46	43	13	337	445	14191	51	47	16	114	21	235	139	22	71	33	48	1387	1	87	28	4	6	42
Fusobacterium sp.	818	2093	190	80	151	3156	138	4919	151	1003	115	1104	493	772	863	1297	282	769	1099	189	635	1958	812	1049	1012	797	604	1005	931	480	818	425	913
Lactobacillus acidophilus	0	0	0	25020	0	36	0	0	0	0	5	0	0	1	0	0	0	0	1	0	1939	0	0	1	0	0	3	18	0	0	0	0	0
Peptoniphilus lacrimalis	304	73	406	19	1262	2803	27	6788	128	305	80	13	1519	3597	626	120	188	68	712	32	182	1005	235	281	209	217	4575	8	690	150	8	39	169
Streptococcus australis	186	27	313	58	457	4392	2	2659	50	86	63	52	771	4546	4198	203	43	26	933	12	48	1104	62	280	267	156	4817	11	361	202	16	85	174
Leptotrichia shahii	598	145	5	15	1	121	1359	2851	360	2861	31	1858	9	8	1943	331	149	324	947	911	800	3802	63	622	3075	308	1020	311	4	28	117	11	297
Gemella haemolysans	343	50	156	3	157	7928	20	2386	111	72	242	54	5377	1305	477	207	1085	41	564	16	1127	620	157	85	617	48	1038	31	336	275	15	30	153
Streptococcus sanguinis	36	31	71	61	497	9079	20	2328	23	66	183	11	386	651	859	34	159	9	148	49	315	171	26	90	88	49	3656	36	45	132	7	18	36
Prevotella tannerae	17	293	18	17	232	242	9	373	9	29	9	12	0	195	142	494	17	400	94	27	27	207	3384	2756	1266	1255	4694	1905	10	1	439	41	393
Prevotella oulorum	75	9	3	8	15	375	131	279	9	380	147	233	19	157	1181	18	4	99	44	371	81	83	41	218	325	24	13157	278	7	287	17	5	215
Streptococcus vestibularis	12	16	11	189	117	5991	9	1297	32	16	114	412	345	206	5621	20	609	1	51	31	271	43	3	19	24	105	124	0	5	11	14	0	5
Lautropia mirabilis	2	1	0	2	179	5059	3	6166	0	12	0	1	22	1	0	6	0	2	8	0	0	19	10	8	13	6	2725	2	50	17	0	5	6
Prevotella denticola	128	48	23	190	52	3112	58	3142	272	170	62	145	107	1350	2263	41	51	71	87	73	172	190	183	84	312	100	726	261	55	301	54	37	190
Selenomonas flueggei	79	11	0	0	5	30	40	619	21	88	12	92	2	31	3878	5	8	15	76	39	30	69	14	89	44	49	8277	45	0	7	4	21	27
Shuttleworthia satelles	0	0	0	1	1	41	0	4	0	0	0	1	2	4	5	1	18	0	3	1	2	3	0	3	1	6	12760	4	1	0	0	2	5
Lactobacillus vaginalis	0	0	0	4235	0	3553	0	0	0	0	10	0	1	0	35	6	23	0	0	0	4807	0	0	0	0	0	0	1	0	0	0	0	0
Neisseria meningitidis	120	58	7	2	122	727	0	1187	0	124	5	0	1928	1439	0	132	67	9	542	2	0	353	108	73	130	110	2634	23	450	37	3	195	59
Lactobacillus crispatus	0	0	0	6907	0	1960	0	0	0	0	4	0	0	0	0	2	2	0	0	0	1271	0	0	0	0	0	6	7	0	0	0	0	0
Prevotella nigrescens	65	16	9	89	43	1174	21	2202	45	129	64	151	30	1297	676	69	78	42	175	45	1056	442	154	187	204	249	577	159	220	85	33	54	196
Leptotrichia buccalis	236	75	8	9	3	60	442	916	152	873	22	574	15	9	942	198	127	161	407	274	228	1665	31	423	1081	84	305	85	3	15	21	6	171
Prevotella intermedia	171	25	2	76	145	83	8	608	79	65	10	48	37	189	1855	14	8	34	86	25	146	141	203	91	255	49	211	73	4170	80	9	52	155
Prevotella oris	62	147	16	37	74	1308	21	1106	30	44	36	106	46	1416	712	44	81	34	45	49	642	54	54	81	106	93	477	48	1521	22	19	14	124
Haemophilus haemolyticus	17	6	41	2	162	5334	0	849	1	31	7	5	249	619	0	47	76	9	396	2	25	105	60	32	69	15	187	8	111	9	1	32	47
Fusobacterium hwasookii	236	537	63	6	21	735	31	1273	31	162	19	99	176	310	37	332	58	143	351	39	38	1133	396	288	497	283	154	246	88	109	208	102	304
Dialister invisus	1	18	0	13	10	70	41	25	4	88	3	129	0	72	25	63	11	156	1	19	30	4	33	340	24	0	6545	101	8	2	164	3	15
Rothia dentocariosa	2	0	0	195	207	1703	4	2432	1	8	161	0	22	686	260	2	40	0	7	0	735	3	9	6	11	3	1457	0	5	12	0	6	3
Gemella morbillorum	104	21	63	1	163	718	1	1781	43	47	22	18	692	618	78	77	150	27	75	4	75	1096	127	64	210	425	165	10	336	12	190	129	110
Prevotella fusca	32	13	39	33	64	274	50	1598	81	73	12	67	106	812	1765	35	47	38	165	39	112	68	163	176	170	171	747	132	45	119	44	27	153
Selenomonas sputigena	82	33	0	4	3	60	81	208	18	336	2	28	5	6	130	27	1	109	146	26	2	60	10	311	203	45	5189	12	1	0	16	7	212
Lactobacillus gasseri	0	1	0	3467	0	1347	0	5	3	1	7	2	1	1	4	2	171	0	0	0	2195	0	0	0	0	0	8	9	0	0	0	0	0
Eubacterium saburreum	26	9	18	42	9	1118	99	1794	51	243	88	133	635	32	362	62	82	188	116	187	222	243	118	311	338	118	233	57	13	8	100	3	114
Porphyromonas gingivalis	19	13	17	312	56	2143	3	475	3	51	56	24	89	325	1444	38	8	20	54	2	125	30	32	93	65	6	617	111	254	12	4	55	34
Parvimonas micra	68	34	82	166	36	557	8	442	85	124	16	23	39	242	282	38	179	40	127	1	2003	242	99	112	119	37	825	99	19	6	3	45	229
Rhodobacter capsulatus	5	6	0	26	19	316	5	399	4	61	217	49	353	169	342	107	15	6	25	9	63	40	130	8	22	14	2323	39	847	9	0	224	44
Streptococcus anginosus	9	6	11	25	16	2297	8	209	29	18	6	64	48	243	1702	22	72	13	13	0	175	29	18	71	87	9	242	36	186	5	2	6	2
Centipeda periodontii	64	0	0	2	2	5	3	82	2	6	1	3	0	11	55	142	0	161	13	2	0	8	2	86	6	7	4920	1	4	1	4	3	4
Neisseria sp.	12	16	1	7	21	2470	0	308	6	23	53	7	369	92	94	50	399	2	55	1	22	58	51	19	113	12	770	42	344	25	1	60	20
Porphyromonas endodontalis	36	0	34	229	43	785	0	191	4	14	2	13	3	816	0	5	0	450	635	0	852	1	444	611	59	21	29	21	63	2	5	93	4
Streptococcus halitosis	15	12	16	31	1364	1401	2	490	16	19	16	2	123	202	542	5	46	7	54	4	184	60	2	29	35	10	622	1	20	33	1	2	9
Capnocytophaga sputigena	7	67	3	0	70	39	6	54	5	27	0	1	68	209	14	63	4	24	801	1	3	1570	98	127	478	367	223	27	6	4	17	285	617
Haemophilus sputorum	8	1	5	0	20	404	1	3037	1	39	1	2	53	300	0	64	1	4	38	3	0	186	56	46	70	29	301	11	274	0	0	10	111
Leptotrichia hofstadii	76	119	0	20	7	404	118	364	51	322	17	180	19	10	317	61	213	34	177	130	93	589	33	105	582	45	100	34	4	7	16	5	39
Prevotella pleuritidis	67	6	21	255	38	764	2	752	21	34	4	2	16	110	280	18	56	6	27	2	1444	5	8	48	19	20	108	48	7	16	1	2	10
Haemophilus influenzae	17	3	33	0	112	2408	0	329	1	25	2	2	162	519	0	18	26	6	122	1	7	64	9	20	23	10	154	3	58	2	2	15	31
Neisseria lactamica	39	24	2	0	34	349	1	415	0	50	0	0	906	612	0	54	17	9	196	1	0	133	31	34	47	57	925	6	97	17	5	85	30
Neisseria polysaccharea	42	25	0	0	44	510	0	410	0	48	2	0	992	481	3	84	24	5	172	1	0	79	60	26	46	53	767	6	119	23	2	58	23
Lactobacillus salivarius	0	0	0	3573	1	221	0	4	0	1	1	1	0	1	18	0	6	0	0	0	8	0	0	1	0	1	4	4	1	0	0	0	0
Streptococcus gordonii	4	3	7	8	274	640	1	945	10	34	325	4	315	136	375	4	37	0	19	3	214	83	7	16	7	4	139	0	9	27	0	0	7
Kingella oralis	4	3	0	11	42	2959	1	280	0	2	12	1	51	49	0	11	17	0	10	0	12	2	9	4	3	0	92	0	5	4	0	1	1
Streptococcus dentisani 7747	10	3	9	15	87	912	3	484	6	21	41	7	102	300	297	5	55	8	69	1	110	47	18	21	44	11	800	4	25	21	1	2	10
Prevotella bivia	32	5	3	28	12	199	25	680	29	67	34	111	15	189	745	24	11	17	38	28	51	82	56	211	66	54	386	33	74	65	23	15	65
Streptococcus cristatus	5	2	6	12	93	602	3	1189	5	37	26	1	171	127	98	7	146	1	40	2	60	76	12	24	56	0	260	4	20	83	0	6	10
Streptococcus dentisani 7746	6	4	12	18	78	897	2	430	10	20	33	3	104	234	212	1	68	3	55	3	88	33	6	11	29	4	703	2	17	22	2	0	11
Granulicatella elegans	7	4	22	1	41	346	0	588	6	26	2	15	1212	63	156	33	8	12	27	2	67	73	34	5	189	4	30	4	34	48	0	1	53
Peptostreptococcus stomatis	63	10	1	1	8	2	1	228	3	48	0	3	8	427	49	68	18	42	276	0	15	912	100	89	122	31	221	29	158	1	27	35	111
Neisseria elongata	9	11	2	0	9	606	2	1230	1	22	3	3	199	95	0	168	8	6	78	1	0	24	38	11	39	0	391	11	41	12	0	22	17
Catonella morbi	2	2	1	0	42	1489	1	249	2	16	35	5	939	38	3	2	8	2	0	0	3	43	35	2	39	0	3	10	20	19	0	0	12
Parvimonas sp.	98	22	17	21	3	57	4	98	38	179	1	12	4	26	40	11	48	85	159	4	265	274	144	219	215	40	33	17	3	0	4	82	530
Aggregatibacter sp.	2	1	2	0	96	217	10	982	6	26	1	3	321	22	0	2	34	33	123	1	0	60	44	11	38	7	521	4	75	4	0	4	12
Tannerella forsythia	6	11	12	64	31	407	7	338	31	9	25	15	2	82	883	6	8	5	30	0	474	32	11	26	10	4	42	23	0	2	4	15	6
Lactobacillus fermentum	0	0	0	361	0	129	0	0	0	0	0	0	0	0	44	0	1	0	0	0	2049	0	1	0	0	0	0	0	0	0	0	0	0
Streptococcus intermedius	30	4	14	29	26	251	6	214	9	12	25	8	15	146	992	11	64	14	21	1	285	16	3	14	15	18	169	18	13	18	1	1	7
Candidatus Saccharibacteria	23	9	4	0	10	0	49	690	20	74	6	33	5	306	228	10	14	12	102	10	55	107	18	70	67	42	365	23	2	1	5	10	62
Prevotella enoeca	8	0	1	48	9	64	8	285	25	39	11	72	15	109	460	19	6	17	6	3	213	30	78	11	69	43	253	387	5	14	6	3	44
Streptococcus constellatus	5	2	3	7	4	145	3	114	3	2	8	7	19	133	1119	2	3	3	11	0	388	3	9	4	19	3	43	12	18	2	0	0	9
Haemophilus pittmaniae	5	8	8	0	35	1286	0	141	0	6	1	0	37	154	0	13	2	8	20	0	0	44	1	11	2	79	149	1	24	4	0	2	18
Eubacterium infirmum	36	2	11	2	10	6	0	172	4	25	9	17	8	540	100	8	12	29	67	7	12	85	73	91	23	31	532	37	13	13	5	2	31
Streptococcus oligofermentans	2	2	2	5	42	390	4	611	5	19	16	8	71	57	59	4	55	0	25	5	23	23	5	12	77	6	282	2	18	36	0	2	4
Rothia aeria	14	0	0	18	8	91	0	561	0	2	14	0	32	25	15	4	19	1	10	0	32	4	6	3	12	0	952	0	4	14	0	1	8
Neisseria gonorrhoeae	24	13	2	0	30	155	0	212	0	17	1	0	360	118	0	21	12	8	86	0	0	123	20	13	31	13	450	3	80	12	3	36	5
Prevotella multiformis	14	8	10	5	15	148	1	212	49	32	17	28	62	293	128	23	5	9	21	6	57	36	37	7	73	41	411	33	7	4	5	6	19
Prevotella buccae	10	0	3	30	28	117	4	253	3	10	28	33	9	168	86	1	9	5	20	7	73	560	19	15	13	130	100	10	2	10	1	4	16
Porphyromonas catoniae	2	1	1	3	23	81	4	105	3	17	55	10	104	195	85	23	4	3	6	0	13	7	44	2	18	2	570	13	270	8	0	49	19
Prevotella baroniae	46	4	0	19	44	122	41	350	7	15	48	24	3	276	294	5	3	19	24	4	49	4	23	8	33	8	36	5	8	79	4	5	95
Prevotella maculosa	73	6	7	10	10	45	11	232	8	49	5	18	7	240	98	8	12	14	35	3	34	43	23	34	45	29	363	26	16	17	18	20	67
Eikenella corrodens	0	8	0	0	7	137	0	190	1	2	0	0	58	341	0	59	6	15	31	0	2	42	217	6	83	35	65	5	2	26	10	32	229
Corynebacterium matruchotii	0	0	0	2	1	1090	5	223	2	0	9	1	5	1	14	2	67	0	7	0	19	15	0	1	18	0	38	0	0	3	0	0	0
Brevundimonas diminuta	3	5	0	5	6	84	0	89	2	10	66	11	102	44	94	19	4	0	5	3	12	9	29	3	5	5	567	6	251	1	0	53	8
Selenomonas noxia	9	0	1	2	0	111	5	272	1	10	2	5	3	8	45	2	0	8	12	1	2	6	0	9	3	4	958	1	0	0	2	4	3
Pseudomonas pseudoalcaligenes	2	5	0	1	8	64	2	102	1	8	66	19	94	44	73	24	7	1	3	2	21	9	23	3	10	0	561	13	239	3	0	50	16
Leptotrichia oral	18	45	0	12	4	357	17	58	8	60	5	39	4	4	166	13	73	8	29	10	20	131	16	31	124	7	35	9	0	8	9	2	8
Lactobacillus oris	0	0	0	875	0	37	0	0	0	0	1	0	0	0	6	0	3	0	0	0	406	0	0	0	0	0	0	0	0	0	0	0	0
Actinomyces johnsonii	1	3	0	2	6	107	0	87	2	10	41	10	82	43	69	15	3	3	9	1	8	5	27	0	6	2	489	9	198	5	0	25	11
Prevotella saccharolytica	3	4	0	6	3	66	3	161	4	12	44	17	63	48	83	17	5	0	9	0	12	10	22	14	12	5	399	13	143	0	4	27	15
Aggregatibacter segnis	11	4	1	0	16	165	2	182	3	17	3	14	76	28	0	7	14	57	29	0	0	127	63	6	48	9	136	1	11	7	2	13	12
Bradyrhizobium elkanii	2	2	0	5	5	75	3	68	0	13	25	8	52	31	69	19	0	0	5	1	6	5	27	5	6	1	413	8	144	0	0	29	10
Campylobacter rectus	11	49	3	0	12	86	1	25	6	4	0	1	4	1	4	24	5	13	58	0	33	62	35	32	47	39	132	53	31	1	18	140	106
Abiotrophia defectiva	10	1	4	10	0	69	1	128	17	59	0	4	4	22	10	28	29	11	85	6	28	291	9	44	47	20	54	4	10	1	2	0	12
Filifactor alocis	1	4	0	0	27	135	3	19	6	19	0	6	8	2	28	20	3	10	49	4	264	29	15	59	116	17	10	11	15	0	5	2	124
Eubacterium brachy	0	0	25	17	3	262	3	0	9	10	7	2	5	97	75	0	28	2	12	1	389	8	13	3	4	4	22	0	3	0	0	0	1
Haemophilus parahaemolyticus	17	0	3	0	1	52	4	35	3	0	0	2	307	2	0	4	4	10	28	0	7	8	1	3	29	37	221	0	160	0	0	3	20
Prevotella micans	16	0	0	0	18	15	10	216	3	11	37	3	1	380	2	7	0	8	7	2	35	13	11	11	11	7	26	17	2	24	10	0	34
Kingella denitrificans	0	4	0	0	2	99	0	611	0	0	0	1	23	61	14	3	11	0	2	0	1	7	52	5	7	1	13	0	2	2	1	4	3
Bacteroidetes bacterium	30	1	11	0	1	93	0	246	2	3	4	1	1	11	5	17	22	51	5	2	261	12	4	6	4	5	15	33	15	0	6	2	21
Prevotella buccalis	8	4	0	3	12	24	42	77	10	27	4	36	5	33	64	8	9	8	34	16	15	41	26	30	38	32	151	13	3	9	3	9	24
Prevotella oralis	3	0	1	1	2	121	5	133	4	22	1	16	5	63	89	1	7	6	5	4	72	6	2	5	10	4	96	7	1	9	2	1	27
Capnocytophaga ochracea	6	7	0	2	4	19	3	124	0	6	3	0	7	24	16	5	3	0	82	1	1	172	10	17	42	45	28	7	2	0	4	14	48
Porphyromonas uenonis	10	0	0	0	0	14	1	17	0	1	0	4	4	21	13	10	0	7	4	3	1	9	1	3	3	11	481	3	9	3	1	8	25
Aggregatibacter aphrophilus	2	0	1	0	9	49	1	105	2	4	3	3	54	42	0	3	10	10	13	0	0	35	10	8	63	1	107	10	20	43	1	6	6
Dialister micraerophilus	0	0	0	3	3	1	0	1	0	56	0	0	0	1	27	0	0	1	1	0	193	212	0	2	0	2	12	0	12	0	0	0	65
Mogibacterium timidum	11	2	5	4	2	53	9	74	3	12	2	2	1	31	13	5	15	3	37	1	67	8	5	12	10	2	179	4	0	3	1	3	9
Atopobium rimae	1	0	0	2	0	10	0	74	4	3	3	5	4	35	73	0	3	3	0	0	15	1	2	2	0	0	300	4	1	1	1	0	4
Selenomonas infelix	10	0	0	0	2	5	1	119	5	3	0	2	0	2	43	7	2	8	12	1	3	30	2	32	2	3	241	3	3	0	4	0	1
Lactobacillus casei	0	0	0	256	0	168	0	0	0	0	1	0	0	0	0	0	7	0	0	0	114	0	0	0	0	0	0	0	0	0	0	0	0
NO_DESCRIPTION	1	0	2	1	0	6	1	159	0	4	1	1	0	16	19	0	0	0	8	1	39	1	1	0	5	0	248	0	0	1	2	1	0
Uncultured bacterium	0	1	1	0	11	197	0	27	1	4	2	0	13	66	67	0	11	3	8	1	19	11	3	4	5	0	48	0	4	1	1	2	3
Ottowia sp.	0	0	0	0	0	0	0	440	0	0	0	0	0	1	0	0	1	0	0	0	0	6	1	0	9	0	0	0	2	4	0	1	2
Bulleidia extructa	16	0	2	1	19	56	0	13	4	2	4	2	0	7	5	3	8	3	7	1	170	0	1	5	3	23	99	5	2	0	0	0	3
Prevotella dentalis	0	0	0	126	4	66	0	16	4	1	0	3	2	103	8	1	0	4	2	0	90	3	1	1	1	0	7	17	1	0	0	0	0
Treponema medium	15	0	1	0	3	5	0	9	2	11	0	0	2	2	8	18	0	14	50	1	17	86	18	44	49	4	30	0	45	0	0	11	16
Johnsonella ignava	9	5	1	0	14	10	6	46	3	6	1	15	16	3	7	5	11	19	30	5	7	105	10	19	20	38	17	8	0	0	4	2	14
Streptococcus sinensis	1	3	5	0	9	69	0	69	3	7	1	11	23	51	21	1	10	4	2	1	3	42	0	4	18	3	76	2	1	5	2	0	0
Anaeroglobus geminatus	0	1	0	8	1	16	0	4	4	0	0	0	0	1	23	0	5	2	0	0	3	0	0	16	2	0	324	7	0	2	0	1	12
Prevotella loescheii	8	0	0	1	0	18	2	122	5	2	8	2	20	29	2	8	0	6	32	3	3	18	16	7	12	8	25	12	4	5	5	12	8
Enterococcus faecalis	12	2	3	1	1	76	0	18	4	0	3	0	4	210	15	1	1	4	10	2	0	1	0	1	0	3	17	0	3	0	0	3	4
Prevotella marshii	6	2	2	3	5	25	2	61	0	5	4	9	10	24	28	5	1	4	9	4	8	6	20	7	15	2	68	13	8	2	5	0	11
Cryptobacterium curtum	0	0	0	2	0	0	0	0	0	0	0	0	0	2	0	0	0	0	0	0	44	0	0	0	0	0	324	0	0	0	0	0	0
Alloscardovia omnicolens	0	0	1	36	9	0	0	22	0	3	0	13	0	1	136	0	0	1	0	0	60	0	0	2	4	0	80	1	0	0	0	0	0
Leptotrichia goodfellowii	0	7	4	0	0	15	4	80	1	3	0	0	5	10	0	8	12	7	6	2	1	20	14	14	22	12	7	11	3	3	18	7	61
Treponema denticola	8	3	0	6	1	154	1	1	2	1	0	1	0	22	8	4	0	0	16	0	15	3	5	11	1	2	5	13	55	0	0	2	0
Streptococcus sobrinus	0	0	0	1	0	319	0	1	0	0	0	0	3	1	5	1	0	0	0	0	0	0	0	0	0	0	3	0	0	0	0	0	0
Treponema vincentii	11	0	0	0	1	7	2	4	0	8	0	5	1	0	1	18	0	14	33	0	3	58	19	37	19	8	32	4	20	0	1	8	10
Streptococcus sp.oral	1	1	0	2	2	93	0	93	0	1	11	1	11	11	33	1	5	2	2	0	2	1	0	1	1	2	43	0	0	0	0	0	4
Bifidobacterium longum	0	0	0	93	0	0	0	1	0	34	0	9	0	0	38	0	0	0	0	1	109	0	0	0	0	0	36	0	0	0	0	0	1
Synergistetes sp.	0	0	1	20	4	48	0	81	1	0	1	0	0	3	4	0	0	0	4	0	132	0	0	1	3	0	5	0	3	0	0	0	0
Fretibacterium fastidiosum	0	0	0	29	5	46	0	69	5	0	0	0	0	2	2	0	0	0	3	0	133	1	0	1	0	0	5	2	1	0	0	0	0
Cardiobacterium hominis	1	1	0	0	27	14	1	121	0	3	0	0	2	1	0	3	4	1	7	0	0	3	13	0	10	4	53	1	9	1	0	2	3
Aggregatibacter actinomycetemcomitans	0	0	5	0	0	78	0	19	0	1	0	1	28	34	0	2	1	4	3	0	0	13	8	2	2	0	67	2	6	0	0	1	6
Campylobacter gracilis	0	2	3	5	2	78	1	80	1	2	2	0	1	5	19	4	1	9	2	0	8	2	5	1	2	2	9	1	1	0	0	9	24
Lactobacillus johnsonii	0	1	0	117	0	77	0	0	0	0	1	0	0	0	0	2	6	0	0	0	71	0	0	0	0	2	0	0	0	0	0	0	3
Streptococcus agalactiae	2	5	2	4	10	51	1	13	2	3	1	4	24	45	32	2	2	0	0	2	2	8	1	2	4	3	49	0	1	1	0	0	2
Neisseria bacilliformis	0	1	0	27	64	27	1	11	0	32	3	0	22	7	7	0	1	0	5	0	7	1	0	1	1	2	39	2	1	0	0	1	1
Streptococcus pyogenes	1	0	0	0	1	57	0	4	0	0	0	1	28	7	22	2	1	0	11	0	0	2	0	0	2	35	86	0	2	0	0	0	1
Corynebacterium sp.	3	0	0	1	1	8	0	32	1	0	0	2	1	3	13	1	2	0	3	0	1	0	0	0	0	0	160	0	0	0	0	0	0
Actinomyces viscosus	0	0	0	0	6	104	0	52	0	1	1	1	1	6	2	0	7	0	5	0	2	2	1	1	0	0	31	0	0	0	0	0	0
Slackia exigua	0	0	0	0	0	1	0	81	0	0	0	1	0	1	1	0	0	0	3	0	2	0	0	0	3	0	122	0	1	1	0	0	0
Atopobium sp.	0	0	0	0	0	77	1	0	2	3	1	3	0	18	19	0	5	0	0	0	10	0	0	0	2	0	64	0	0	0	1	0	1
Lactobacillus rhamnosus	0	0	0	134	0	41	0	0	0	0	0	0	0	0	0	0	3	0	0	0	28	0	0	0	0	0	0	0	0	0	0	0	0
Peptostreptococcacea [13][G-1]	2	0	0	0	0	3	0	84	0	2	0	5	0	2	33	12	2	5	2	1	5	14	2	5	3	2	5	0	0	0	0	1	3
Simonsiella muelleri	0	1	1	0	3	1	0	13	0	0	0	1	13	15	0	2	0	13	69	0	0	5	3	19	0	2	4	7	14	0	1	3	0
Peptostreptococcus anaerobius	1	1	1	0	0	2	5	14	0	9	0	4	5	8	10	4	0	6	6	3	0	56	4	3	6	1	12	2	3	0	0	2	13
Prevotella multisaccharivorax	32	0	0	0	2	0	1	1	3	4	4	4	0	0	1	0	0	1	7	1	5	2	11	3	6	3	45	3	0	2	0	9	20
Treponema socranskii	4	0	0	0	0	11	0	26	1	5	0	1	0	2	8	2	0	10	14	1	3	12	7	15	3	5	12	12	7	0	0	2	5
Lactobacillus plantarum	0	0	0	80	0	48	0	0	0	0	2	0	0	0	0	0	0	0	0	0	37	0	0	0	0	0	0	0	0	0	0	0	0
Staphylococcus aureus	4	0	0	0	0	4	0	1	0	0	0	0	0	147	0	0	0	1	0	1	0	0	0	0	0	2	0	0	0	0	0	0	0
Lysinibacillus fusiformis	1	0	0	0	0	9	0	7	1	1	10	4	10	7	16	2	0	0	0	1	0	0	1	1	2	0	56	1	25	1	0	3	0
Actinomyces oris	0	0	0	0	6	66	0	30	0	2	1	0	4	7	4	0	6	0	4	1	0	2	0	1	0	0	24	0	0	1	0	0	0
Corynebacterium durum	0	0	1	1	0	27	0	60	0	3	0	0	29	9	0	0	10	0	0	0	0	1	0	0	7	0	6	0	2	0	0	0	0
Fusobacterium necrophorum	0	0	0	0	21	0	0	0	0	0	0	0	0	2	0	0	0	0	0	0	1	1	107	2	1	12	3	0	0	1	0	0	0
Haemophilus aegyptius	0	0	3	0	3	90	0	10	0	0	0	0	2	18	0	0	3	0	4	0	0	0	0	1	2	0	10	0	1	0	0	0	1
Actinomyces cardiffensis	0	0	0	0	0	0	0	1	0	0	0	0	0	0	1	0	0	0	0	0	3	0	0	0	0	0	142	0	0	0	0	1	0
Selenomonas artemidis	2	0	0	6	0	38	1	21	2	0	1	0	0	3	3	2	1	0	0	1	1	7	0	0	0	2	51	0	0	0	0	0	0
Streptococcus infantarius	0	0	2	2	2	64	0	8	1	0	1	0	6	1	24	0	0	1	0	0	24	0	0	0	0	1	5	0	0	0	0	0	0
Eubacterium nodatum	1	0	0	6	3	37	0	2	0	3	0	4	1	12	0	0	1	1	10	1	41	0	0	7	0	2	3	1	0	0	0	2	0
Peptoniphilus sp.	1	0	3	3	1	30	1	17	0	0	0	3	3	6	10	3	2	1	2	3	10	5	0	13	3	6	5	0	2	0	2	0	2
Atopobium vaginae	0	1	0	0	0	82	0	6	0	1	0	0	0	16	0	0	1	4	6	0	0	1	0	0	1	0	9	0	0	0	1	0	0
Olsenella sp.	0	0	0	6	0	12	2	36	0	0	4	0	0	8	29	0	3	0	2	0	0	3	0	1	0	1	18	0	1	0	0	0	1
Actinomyces naeslundii	0	0	0	0	1	33	1	48	0	0	0	0	1	9	2	0	7	0	2	0	0	2	0	2	0	0	19	0	0	0	0	0	0
Actinomyces georgiae	0	0	2	1	0	1	0	19	0	2	0	0	0	2	9	0	3	1	1	0	1	0	0	0	1	1	73	0	1	0	2	0	1
Campylobacter curvus	2	4	0	0	0	9	1	28	0	1	0	0	0	0	13	1	0	6	9	0	0	2	2	2	6	10	2	2	0	0	1	2	15
Chloroflexi bacterium	0	0	0	1	0	4	0	5	0	0	0	0	0	6	0	6	0	0	1	0	4	1	0	0	4	1	0	0	0	0	16	46	23
Bacteroides pyogenes	0	0	0	0	0	31	0	0	0	14	0	2	0	0	0	1	0	1	3	0	0	3	2	1	0	3	20	27	1	0	1	0	0
Carnobacterium maltaromaticum	0	0	0	48	0	2	0	0	2	0	0	0	0	0	0	0	0	0	0	0	56	0	0	0	0	0	0	0	0	0	0	0	0
Eubacterium yurii	6	0	1	0	0	0	0	0	0	3	0	0	1	23	0	1	2	2	8	0	6	9	7	10	13	0	1	2	2	1	0	1	1
Gardnerella vaginalis	0	0	2	0	1	81	2	2	0	0	0	0	1	0	1	0	0	0	1	0	2	0	0	0	0	1	3	0	2	0	0	1	0
Mycoplasma orale	0	1	0	0	0	0	0	0	0	3	0	0	0	0	0	23	0	2	13	0	0	0	8	9	26	5	1	0	0	0	0	4	5
Mitsuokella sp.	0	0	0	0	0	0	5	4	0	10	0	1	0	0	6	0	0	0	1	1	0	1	0	0	0	0	67	0	0	0	0	0	0
Streptococcus mutans	0	0	4	0	0	46	0	3	0	0	8	0	0	0	17	1	9	0	0	0	3	0	0	0	0	0	0	0	0	0	1	0	0
Bifidobacterium breve	1	0	2	5	0	0	0	7	0	2	1	1	0	25	1	2	0	1	4	14	7	0	0	0	0	2	16	0	0	0	0	0	0
Propionibacterium acnes	0	0	0	0	0	13	0	23	0	0	0	1	0	5	11	0	0	0	1	1	1	0	0	0	0	0	28	0	0	0	0	0	5
Cardiobacterium valvarum	0	0	0	0	1	0	0	11	4	0	0	0	0	0	0	11	0	1	4	0	0	6	3	0	7	0	31	1	0	0	1	4	1
Lactobacillus iners	5	3	0	1	1	18	2	9	1	2	0	4	1	5	5	4	2	1	1	0	6	4	0	2	0	2	2	2	0	0	0	2	0
Gemella sp.	0	0	6	0	2	14	9	6	1	2	0	0	3	4	10	3	0	2	2	1	1	3	3	0	0	0	3	0	0	1	0	0	2
Dolosigranulum pigrum	0	3	11	0	0	4	0	8	0	1	0	0	2	33	0	3	1	0	0	0	0	2	0	2	0	3	2	0	0	2	0	0	1
Finegoldia magna	2	0	0	0	1	3	2	5	0	3	0	3	1	1	1	8	0	3	1	0	0	15	3	9	1	2	1	1	1	0	3	1	0
Gemella bergeriae	0	1	10	0	1	8	7	7	0	1	0	2	1	10	3	1	0	1	1	1	1	3	0	0	1	0	4	0	2	0	0	2	0
Scardovia wiggsiae	0	0	0	6	0	51	0	2	0	0	0	0	2	2	0	0	4	0	0	0	0	0	0	0	0	0	0	0	0	0	0	0	0
Bacteroidetes [G-1]	0	0	0	0	0	5	0	34	1	0	0	0	0	0	6	0	0	1	1	0	0	0	1	2	4	1	7	1	1	0	1	0	0
Mycoplasma salivarium	1	0	1	0	0	18	0	8	0	0	3	0	0	0	2	1	2	0	0	0	8	0	0	0	0	0	0	0	20	1	0	0	0
Treponema maltophilum	3	0	1	0	1	0	0	0	0	1	0	1	0	0	8	5	5	2	4	0	0	6	5	6	5	2	4	0	2	0	0	0	2
Lactobacillus catenaforme	0	0	0	0	1	2	0	5	0	0	0	2	1	1	17	2	0	2	3	0	4	1	0	1	0	2	10	1	0	0	1	0	1
Escherichia coli	0	0	0	0	2	3	0	13	0	0	5	0	4	1	2	0	0	0	0	0	0	1	0	0	0	1	18	0	1	2	0	2	0
Eggerthia catenaformis	0	0	0	0	0	0	0	5	0	2	0	0	1	0	11	1	0	3	3	0	9	2	0	5	2	0	8	0	1	0	0	0	0
Actinomyces massiliensis	0	0	0	0	0	0	0	35	0	0	0	0	1	5	0	0	1	0	0	0	2	1	1	0	0	0	7	0	0	0	0	0	0
Lactococcus lactis	0	0	0	1	0	30	1	0	0	0	1	0	0	10	1	0	0	0	0	1	1	2	0	0	0	2	2	0	0	0	0	0	0
Desulfobulbus sp.	0	1	0	0	2	0	0	0	6	0	0	1	0	1	3	0	1	0	0	0	35	0	0	0	0	0	0	0	0	0	0	1	0
Lactobacillus reuteri	0	0	0	20	0	15	0	0	0	0	0	0	0	0	0	0	0	0	0	0	12	0	0	1	0	0	2	0	0	0	0	0	0
Treponema lecithinolyticum	0	0	1	1	0	1	0	0	4	0	0	0	0	1	3	0	0	0	2	0	34	0	0	0	0	0	3	0	0	0	0	0	0
Parascardovia denticolens	0	0	0	25	0	9	1	0	0	0	0	3	0	0	6	0	3	0	0	0	0	0	0	0	0	0	0	0	0	0	0	0	0
Actinomyces dentalis	0	0	0	0	0	0	0	8	0	2	0	0	0	3	1	0	2	0	22	1	1	6	0	0	0	0	0	0	0	0	0	0	0
Capnocytophaga haemolytica	0	0	0	0	0	1	0	2	0	0	0	0	1	20	1	0	0	0	2	1	1	2	1	1	0	1	6	0	0	0	0	1	4
Pseudoramibacter alactolyticus	0	0	0	7	0	21	0	2	0	0	0	1	0	1	2	1	0	0	0	0	3	0	0	0	1	0	2	1	0	0	0	0	1
Staphylococcus epidermidis	1	0	0	3	0	1	0	0	0	0	0	0	0	25	1	0	0	0	0	0	4	0	0	0	0	0	3	2	0	0	0	0	0
Lactobacillus brevis	0	0	0	26	0	5	0	0	0	0	0	0	0	0	0	0	0	0	0	0	6	0	0	0	0	0	0	0	0	0	0	0	0
Streptococcus downei	0	1	0	1	0	19	0	4	1	0	0	0	3	0	5	0	1	0	0	1	0	0	0	0	0	0	0	0	0	0	0	0	0
Lactobacillus paracasei	0	0	0	22	0	5	0	0	0	0	0	0	0	0	0	0	0	0	0	0	6	0	0	0	0	0	0	0	0	0	0	0	0
Pseudomonas aeruginosa	0	0	0	0	0	15	0	15	0	0	1	0	1	0	0	0	0	0	0	0	0	0	0	0	0	0	1	0	0	0	0	0	0
Eubacterium saphenum	0	0	0	0	0	0	0	0	0	1	0	0	0	0	0	0	0	0	1	0	21	5	0	0	1	0	3	0	0	0	0	0	0
Klebsiella pneumoniae	1	0	0	0	0	0	0	16	0	0	8	0	4	1	0	0	0	0	0	0	0	0	0	0	0	0	1	0	0	0	0	0	0
Olsenella uli	0	0	0	0	0	8	0	0	0	0	0	0	0	6	1	0	0	0	0	0	2	1	0	0	1	0	12	0	0	0	0	0	0
Corynebacterium urealyticum	1	0	0	0	0	0	0	1	0	0	0	0	0	0	2	0	0	0	0	0	1	0	0	0	0	0	25	0	0	0	0	0	0
Actinomyces israelii	0	0	0	0	0	0	0	5	0	0	1	0	0	0	2	0	0	0	0	0	11	4	0	0	1	0	3	0	0	0	0	0	0
Propionibacterium propionicum	0	0	0	0	0	17	0	1	0	0	0	1	0	0	0	0	2	0	0	0	0	0	0	0	1	0	2	0	0	0	0	0	0
Kingella kingae	0	0	0	0	0	1	0	1	0	0	0	0	3	0	0	0	0	1	0	0	0	2	1	2	6	0	3	1	1	1	0	0	0
Bifidobacterium dentium	0	0	0	2	0	2	0	0	0	0	0	0	0	0	12	0	3	0	0	0	3	0	0	0	0	0	0	0	0	0	0	0	0
Propionibacterium sp.	0	0	0	0	0	0	0	18	1	0	0	0	0	1	0	0	0	0	0	0	1	1	0	0	0	0	0	0	0	0	0	0	0
Bifidobacterium animalis	0	0	0	0	0	0	0	4	0	0	0	0	0	0	0	0	0	0	0	0	0	0	0	0	0	0	16	0	0	1	0	0	0
Peptoniphilus indolicus	0	1	0	0	0	0	0	3	0	4	0	1	0	0	2	0	0	2	1	0	0	1	1	0	1	1	0	2	0	0	1	0	0
Treponema putidum	0	0	0	0	12	0	0	1	0	0	0	1	0	0	0	0	0	0	0	0	0	5	0	0	1	0	0	0	0	0	0	1	0
Enterococcus italicus	0	0	0	10	0	1	0	0	0	0	0	0	0	3	0	0	0	0	0	0	3	0	0	0	0	0	1	0	0	0	0	0	0
Actinomyces gerencseriae	0	0	0	0	0	11	0	2	0	0	0	0	0	0	2	0	0	0	0	0	0	0	0	0	0	1	1	0	0	0	0	0	0
Fusobacterium gonidiaformans	0	0	0	0	0	0	1	1	1	1	0	0	0	0	1	0	0	0	0	0	2	2	0	1	1	0	3	0	0	1	0	0	0
Listeria monocytogenes	0	0	0	0	0	9	0	0	0	0	2	0	0	1	0	0	0	0	0	0	1	0	0	0	0	0	1	0	0	0	0	0	0
Scardovia inopinata	0	0	0	2	0	4	0	2	0	0	0	1	0	0	1	0	0	0	0	0	0	0	0	1	0	1	2	0	0	0	0	0	0
Lactobacillus panis	0	0	0	2	0	9	0	0	0	0	0	0	0	0	0	0	0	0	0	0	2	0	0	0	0	0	0	0	0	0	0	0	0
Ralstonia pickettii	0	0	0	0	0	0	0	0	0	0	0	0	0	1	0	0	0	0	0	0	0	0	0	0	0	0	12	0	0	0	0	0	0
Anaerococcus lactolyticus	0	0	0	0	0	2	0	1	0	1	0	0	0	0	1	0	0	0	0	0	1	3	0	0	0	0	2	0	0	0	0	0	0
Anaerococcus prevotii	0	0	0	0	0	0	0	4	0	1	0	0	0	0	3	0	0	0	1	0	0	0	0	2	0	0	0	0	0	0	0	0	0
Enterococcus durans	0	0	0	0	0	3	0	0	0	0	0	0	0	1	0	0	2	1	3	0	0	0	0	0	0	0	1	0	0	0	0	0	0
Neisseria weaveri	1	0	0	0	0	4	0	0	0	0	0	0	4	0	0	0	0	0	0	0	0	0	0	0	0	0	1	0	0	0	0	0	0
Bacillus subtilis	0	0	0	0	0	1	0	0	0	0	0	0	0	0	0	0	0	0	0	0	0	0	0	0	0	0	9	0	0	0	0	0	0
Olsenella profusa	0	0	0	0	0	8	0	0	0	0	0	0	0	0	0	0	2	0	0	0	0	0	0	0	0	0	0	0	0	0	0	0	0
Pyramidobacter piscolens	0	0	0	0	0	10	0	0	0	0	0	0	0	0	0	0	0	0	0	0	0	0	0	0	0	0	0	0	0	0	0	0	0
Anaerococcus sp.	0	0	2	0	0	0	0	2	0	0	0	0	0	1	0	2	0	0	1	0	0	0	0	1	0	0	0	0	0	0	0	0	0
Porphyromonas asaccharolytica	0	0	0	0	0	1	0	1	0	0	0	0	0	0	2	0	0	0	0	0	0	0	0	0	0	0	4	0	0	0	0	0	1
Anaerococcus tetradius	0	0	0	0	0	0	0	0	0	0	0	0	0	0	4	0	0	0	1	0	1	0	1	0	0	0	0	0	0	0	0	0	0
Lactobacillus jensenii	0	0	0	6	0	1	0	0	0	0	0	0	0	0	0	0	0	0	0	0	0	0	0	0	0	0	0	0	0	0	0	0	0
Afipia broomeae	0	0	0	0	0	0	0	0	0	0	0	0	0	0	0	0	0	0	0	0	0	0	0	0	0	0	6	0	0	0	0	0	0
Enterococcus casseliflavus	0	0	0	0	0	0	0	1	0	0	0	0	0	0	2	0	0	0	3	0	0	0	0	0	0	0	0	0	0	0	0	0	0
Haemophilus ducreyi	0	0	0	0	2	4	0	0	0	0	0	0	0	0	0	0	0	0	0	0	0	0	0	0	0	0	0	0	0	0	0	0	0
Mitsuokella multacida	0	0	0	0	0	0	0	0	0	0	0	0	0	0	0	0	0	0	0	0	0	0	0	0	0	0	6	0	0	0	0	0	0
Acinetobacter baumannii	0	0	0	0	0	1	0	1	0	0	1	0	0	0	0	0	0	0	0	0	0	0	0	0	0	0	0	2	0	0	0	0	0
Circular plasmid	0	0	0	0	0	5	0	0	0	0	0	0	0	0	0	0	0	0	0	0	0	0	0	0	0	0	0	0	0	0	0	0	0
Propionibacterium avidum	0	0	0	0	0	0	0	0	0	1	0	0	0	0	0	0	0	0	0	0	1	0	0	0	0	0	3	0	0	0	0	0	0
Campylobacter ureolyticus	0	0	0	0	0	0	1	0	0	0	0	0	0	0	0	0	0	1	0	0	0	0	0	0	0	0	0	1	0	0	0	0	1
Bacillus anthracis	0	0	0	0	0	1	0	0	0	0	0	0	0	1	1	0	0	0	0	0	0	0	0	0	0	0	0	0	1	0	0	0	0
Enterobacter hormaechei	0	0	0	0	0	0	0	0	0	0	0	0	0	4	0	0	0	0	0	0	0	0	0	0	0	0	0	0	0	0	0	0	0
Lactobacillus buchneri	0	0	0	0	0	2	0	0	0	0	0	0	0	0	0	0	0	0	0	0	1	0	0	0	0	0	1	0	0	0	0	0	0
Jonquetella anthropi	0	0	0	0	0	0	0	2	0	0	0	0	0	1	0	0	0	0	0	0	0	0	0	0	0	0	0	0	0	0	0	0	0
Pseudomonas fluorescens	0	0	0	0	0	2	0	0	0	0	0	0	0	0	0	0	0	0	0	0	0	0	0	0	0	0	1	0	0	0	0	0	0
Corynebacterium diphtheriae	0	0	0	0	0	0	0	3	0	0	0	0	0	0	0	0	0	0	0	0	0	0	0	0	0	0	0	0	0	0	0	0	0
Eggerthella lenta	0	0	0	0	0	0	0	3	0	0	0	0	0	0	0	0	0	0	0	0	0	0	0	0	0	0	0	0	0	0	0	0	0
Lactobacillus kisonensis	0	0	0	3	0	0	0	0	0	0	0	0	0	0	0	0	0	0	0	0	0	0	0	0	0	0	0	0	0	0	0	0	0
Moraxella osloensis	0	0	0	0	0	0	0	2	0	0	0	0	0	0	0	0	0	0	0	0	0	0	0	0	0	0	1	0	0	0	0	0	0
Propionibacterium acidifaciens	0	0	0	0	0	0	0	0	0	0	0	0	0	0	3	0	0	0	0	0	0	0	0	0	0	0	0	0	0	0	0	0	0
Sneathia amnii	0	0	0	0	0	0	0	0	0	0	0	0	0	0	1	0	0	0	0	0	0	0	0	0	0	0	0	0	0	0	0	0	1
Actinomyces timonensis	0	0	0	0	0	0	0	0	0	0	0	0	0	1	0	0	0	0	0	0	0	0	0	0	0	0	1	0	0	0	0	0	0
Alloiococcus otitis	0	0	0	0	0	0	0	1	0	0	0	0	0	0	0	0	0	0	0	0	1	0	0	0	0	0	0	0	0	0	0	0	0
Arcanobacterium haemolyticum	0	0	0	0	0	0	0	0	0	0	0	0	0	0	0	0	0	0	0	0	0	0	0	0	0	0	1	0	1	0	0	0	0
Comamonas testosteroni	0	0	0	0	0	0	0	0	0	0	0	0	0	0	0	0	0	0	0	0	0	0	0	0	0	0	2	0	0	0	0	0	0
Delftia acidovorans	0	0	0	0	0	0	0	1	0	0	0	0	0	0	0	0	0	0	0	0	0	0	0	0	0	0	1	0	0	0	0	0	0
Moraxella catarrhalis	0	0	0	0	0	0	0	0	0	0	0	0	0	0	0	0	0	0	0	0	0	2	0	0	0	0	0	0	0	0	0	0	0
Pseudomonas stutzeri	0	0	0	0	0	0	0	0	0	0	0	0	0	0	0	0	0	0	0	0	0	0	0	0	0	0	2	0	0	0	0	0	0
Stenotrophomonas maltophilia	0	0	0	0	0	0	0	2	0	0	0	0	0	0	0	0	0	0	0	0	0	0	0	0	0	0	0	0	0	0	0	0	0
Variovorax paradoxus	0	0	0	0	0	0	0	0	0	0	0	0	0	1	0	0	0	0	0	0	0	0	0	0	0	0	1	0	0	0	0	0	0
Staphylococcus warneri	0	0	0	0	0	1	0	0	0	0	0	0	0	0	0	0	0	0	0	0	0	0	0	0	0	0	0	0	0	0	0	0	0
Actinobaculum sp.	0	0	0	0	0	0	0	0	0	0	1	0	0	0	0	0	0	0	0	0	0	0	0	0	0	0	0	0	0	0	0	0	0
Actinomyces radicidentis	0	0	0	0	0	0	0	0	0	0	0	0	0	0	0	0	0	0	0	0	0	0	0	0	0	0	1	0	0	0	0	0	0
Agrobacterium tumefaciens	0	0	0	0	0	0	0	0	0	0	0	0	0	0	0	0	0	0	0	0	0	0	0	0	0	0	1	0	0	0	0	0	0
Bifidobacterium subtile	0	0	0	0	0	1	0	0	0	0	0	0	0	0	0	0	0	0	0	0	0	0	0	0	0	0	0	0	0	0	0	0	0
Desulfomicrobium orale	0	0	0	0	0	0	0	0	0	0	0	0	0	0	0	0	0	0	0	0	0	0	0	0	0	0	0	1	0	0	0	0	0
Enterobacter cancerogenus	0	0	0	0	0	0	0	0	0	0	0	0	0	1	0	0	0	0	0	0	0	0	0	0	0	0	0	0	0	0	0	0	0
Enterococcus saccharolyticus	0	0	0	0	0	0	0	0	0	0	0	0	0	0	1	0	0	0	0	0	0	0	0	0	0	0	0	0	0	0	0	0	0
Lactobacillus coleohominis	0	0	0	0	0	0	0	0	0	0	0	0	0	0	0	0	0	0	0	0	1	0	0	0	0	0	0	0	0	0	0	0	0
Mobiluncus mulieris	0	0	0	0	0	0	0	0	0	0	0	0	0	0	0	0	0	0	0	0	0	0	0	0	0	0	1	0	0	0	0	0	0
mycobacterium tuberculosis	1	0	0	0	0	0	0	0	0	0	0	0	0	0	0	0	0	0	0	0	0	0	0	0	0	0	0	0	0	0	0	0	0
Mycoplasma fermentans	0	0	0	0	0	0	0	0	0	0	0	0	0	0	0	0	0	0	0	0	0	0	0	0	1	0	0	0	0	0	0	0	0
Ochrobactrum anthropi	0	0	0	0	0	0	0	1	0	0	0	0	0	0	0	0	0	0	0	0	0	0	0	0	0	0	0	0	0	0	0	0	0
Staphylococcus caprae	0	0	0	0	0	0	0	0	0	0	0	0	0	0	0	0	0	0	1	0	0	0	0	0	0	0	0	0	0	0	0	0	0
Turicella otitidis	0	0	0	0	0	0	0	0	0	0	0	0	0	0	0	0	0	0	0	0	1	0	0	0	0	0	0	0	0	0	0	0	0
Yersinia pestis	0	0	0	0	0	0	0	1	0	0	0	0	0	0	0	0	0	0	0	0	0	0	0	0	0	0	0	0	0	0	0	0	0

## Sheet: SupTable3
Suplementary table 3. Species differentially active in the Health and MM groups
Species	p.value	Health	MM	Fold Change
Lysinibacillus fusiformis	0.00115506	0.000254763	0.000961078	-3.77244
Porphyromonas catoniae	0.000724674	0.00315623	0.00947623	-3.00239
Pseudomonas pseudoalcaligenes	0.000251316	0.0026184	0.00643922	-2.45922
Rhodobacter capsulatus	0.00429225	0.0110397	0.0252379	-2.2861
Capnocytophaga granulosa	0.0494929	0.0249809	0.0499568	-1.9998
Actinomyces johnsonii	0.012331	0.00294393	0.00524749	-1.78248
Prevotella saccharolytica	0.0107584	0.00353837	0.00555503	-1.56994
Streptococcus peroris	0.0357008	0.201263	0.291649	-1.4491
Bifidobacterium longum	0.0263443	0.00133043	0.00155695	-1.17026
Prevotella veroralis	0.0356144	0.26903	0.298299	-1.1088
Prevotella tannerae	0.0290695	0.0171257	0.017261	-1.0079
Rothia mucilaginosa	0.0432534	4.88429	1.91356	2.55245
Campylobacter rectus	0.0466783	0.00273162	0.000826527	3.30494
Veillonella dispar	0.0342134	11.7023	3.48933	3.35375
Neisseria sicca	0.0424874	0.666856	0.130611	5.10568
Fretibacterium fastidiosum	0.0241277	0.00217964	7.68863e-05	28.3489
Lautropia mirabilis	0.000459864	0.16152	0.000807306	200.072
Haemophilus sp.	0.0901643	2.82096	0.44571	6.32914
Campylobacter gracilis	0.0645217	0.0024344	0.000653533	3.72498
Streptococcus infantis	0.0785359	1.84852	0.675907	2.73487
Gemella bergeriae	0.0626886	0.000481219	0.000345988	1.39085
Prevotella denticola	0.0721217	0.0994283	0.0805191	1.23484
Parvimonas micra	0.0943759	0.0209189	0.0181259	1.15408
Tannerella forsythia	0.0915441	0.0128372	0.0197982	-1.54225
Streptococcus agalactiae	0.0866084	0.00127381	0.00217204	-1.70514
Brevundimonas diminuta	0.0576366	0.00274578	0.00672755	-2.45014
Haemophilus parahaemolyticus	0.0830499	0.00162765	0.00613168	-3.76719
Streptococcus constellatus	0.0791236	0.0040479	0.0248535	-6.13985

## Sheet: SupTable4
Suplementary table 4. Species differentially active in the Ctr and HS groups
Species	p.value	Health	HS	Fold Change
Capnocytophaga sputigena	0.00516833	0.00355253	0.168801	-47.5159
Capnocytophaga granulosa	2.8931e-06	0.0249809	1.05553	-42.2535
Prevotella shahii	0.00637633	0.041498	1.70261	-41.0287
Campylobacter showae	0.0201428	0.0212444	0.66377	-31.2445
Treponema medium	0.00037178	0.000495372	0.0137708	-27.7988
Prevotella tannerae	0.00565954	0.0171257	0.458182	-26.754
Peptostreptococcus stomatis	0.00645546	0.00448666	0.0772233	-17.2118
Lachnoanaerobaculum sp.	0.0102503	0.126009	1.8157	-14.4093
Parvimonas sp.	0.036715	0.00506695	0.0683672	-13.4928
Leptotrichia sp.	0.0138175	0.473533	5.1093	-10.7897
Filifactor alocis	0.0170935	0.00275993	0.0273956	-9.92617
Capnocytophaga ochracea	0.0147514	0.00233533	0.0180042	-7.70949
Oribacterium sp.	0.0343963	0.171116	1.05986	-6.19383
Eubacterium infirmum	0.0179717	0.0034393	0.0203399	-5.91396
Treponema socranskii	0.00968415	0.000594447	0.0034062	-5.73003
Prevotella oulorum	0.0243625	0.0127948	0.0625767	-4.89081
Eikenella corrodens	0.0110139	0.00485465	0.0209724	-4.32007
Porphyromonas uenonis	0.0461382	0.000594447	0.00204372	-3.43802
Prevotella pleuritidis	0.0123303	0.0272596	0.0768341	-2.8186
Tannerella forsythia	0.00108018	0.0128372	0.0288067	-2.244
Lactobacillus vaginalis	3.7261e-18	0.110227	0.233908	-2.12205
Streptococcus agalactiae	0.00135824	0.00127381	0.00107052	1.1899
Gemella bergeriae	0.0441859	0.000481219	0.00038928	1.23618
Gemella sanguinis	0.0276418	1.9663	1.52899	1.28601
Streptococcus pseudopneumoniae	0.0294889	1.27715	0.885368	1.44251
Streptococcus anginosus	0.0400184	0.0369406	0.0201939	1.8293
Streptococcus infantis	0.0307376	1.84852	0.842693	2.19358
Streptococcus oralis	0.00631474	0.388839	0.173375	2.24276
Veillonella atypica	0.0465073	5.97784	2.60608	2.2938
Streptococcus halitosis	0.013652	0.0473717	0.0187341	2.52864
Streptococcus sp.	0.000465882	1.97431	0.601388	3.28293
Streptococcus sanguinis	0.00334375	0.171908	0.0459837	3.73847
Streptococcus vestibularis	0.0235852	0.108614	0.0266657	4.07318
Prevotella histicola	0.00845423	6.81588	1.66076	4.10406
Veillonella parvula	0.000492584	0.680585	0.161551	4.21282
Veillonella dispar	0.000850688	11.7023	2.57518	4.54428
Streptococcus parasanguinis	3.30591e-06	8.3403	1.58043	5.27725
Granulicatella adiacens	0.000331091	0.412518	0.0778073	5.30179
Haemophilus parainfluenzae	0.00853139	5.01222	0.932714	5.3738
Streptococcus peroris	0.00143075	0.201263	0.0340133	5.91717
Corynebacterium matruchotii	0.0352543	0.0187251	0.0029196	6.41358
Haemophilus sp.	0.00395305	2.82096	0.43137	6.53953
Rothia mucilaginosa	1.0214e-05	4.88429	0.628638	7.76963
Kingella oralis	0.00049582	0.0467065	0.0019464	23.9964
Lautropia mirabilis	6.50673e-05	0.16152	0.00321156	50.2933
Streptococcus sp.oral	0.059569	0.00271747	0.000535259	5.07692
Haemophilus influenzae	0.0622162	0.0410876	0.0127489	3.22283
Rothia aeria	0.0925892	0.00979422	0.00330888	2.95998
Kingella denitrificans	0.0887583	0.0101339	0.0036495	2.77679
Atopobium parvulum	0.0987136	0.292581	0.18121	1.6146
Prevotella denticola	0.0545732	0.0994283	0.0618955	1.60639
Streptococcus gordonii	0.0617983	0.0267784	0.017177	1.55897
Streptococcus dentisani	0.0669248	0.0422623	0.02889	1.46287
Peptoniphilus lacrimalis	0.0703631	0.167153	0.143109	1.16801
Prevotella baroniae	0.0534172	0.00895916	0.00836951	1.07045
Selenomonas infelix	0.0733782	0.0020098	0.00452538	-2.25166
Aggregatibacter segnis	0.0525561	0.00543494	0.0164957	-3.03512
Fretibacterium fastidiosum	0.0578559	0.00217964	0.00671507	-3.08082
Eubacterium sulci	0.0732294	0.154018	0.590732	-3.83547
Streptococcus constellatus	0.0711487	0.0040479	0.0214104	-5.28926
Tannerella sp.	0.0795143	0.389207	2.88724	-7.41826
Abiotrophia defectiva	0.0831819	0.00339684	0.026325	-7.74986

## Sheet: SupTable5
Suplementary table 5. Species differentially active in the Ctr and MM-HS groups
Species	p.value	Health	MM-HS	Fold Change
Dialister invisus	0.0163597	0.00257594	0.30568	-118.668
Campylobacter showae	0.000194735	0.0212444	0.966617	-45.4998
Porphyromonas uenonis	0.000834257	0.000594447	0.0236927	-39.8567
Tannerella sp.	0.00351508	0.389207	14.9534	-38.4202
Capnocytophaga granulosa	1.36549e-07	0.0249809	0.697727	-27.9304
Chloroflexi bacterium	0.000493817	0.000141535	0.00379977	-26.8469
Prevotella tannerae	0.0242093	0.0171257	0.334514	-19.5328
Lysinibacillus fusiformis	0.000738741	0.000254763	0.00384447	-15.0904
Pseudomonas pseudoalcaligenes	1.51111e-05	0.0026184	0.0394282	-15.0581
Capnocytophaga sputigena	0.00761954	0.00355253	0.052705	-14.8359
Brevundimonas diminuta	0.00339373	0.00274578	0.039607	-14.4247
Rhodobacter capsulatus	0.000653005	0.0110397	0.155835	-14.1159
Porphyromonas catoniae	1.59953e-05	0.00315623	0.0415292	-13.1579
Bradyrhizobium elkanii	0.029306	0.00226456	0.0270007	-11.9232
Actinomyces johnsonii	0.000338471	0.00294393	0.0329462	-11.1913
Prevotella shahii	0.0137033	0.041498	0.43818	-10.5591
Treponema medium	0.0446123	0.000495372	0.00455972	-9.20464
Campylobacter rectus	0.0224558	0.00273162	0.0215022	-7.87159
Prevotella saccharolytica	0.00350284	0.00353837	0.0268666	-7.59293
Peptostreptococcus stomatis	0.00485473	0.00448666	0.0260172	-5.7988
Leptotrichia sp.	0.029269	0.473533	2.08692	-4.40713
Neisseria lactamica	0.0332568	0.0122286	0.0520792	-4.2588
Aggregatibacter aphrophilus	0.00815207	0.00239194	0.00862771	-3.60699
Eikenella corrodens	0.00354458	0.00485465	0.0164955	-3.39787
Streptococcus agalactiae	0.0162627	0.00127381	0.00236927	-1.85998
Rothia mucilaginosa	0.0133125	4.88429	5.41615	-1.10889
Leptotrichia shahii	0.0480743	0.0772073	0.0799293	-1.03526
Leptotrichia buccalis	0.0304126	0.0269058	0.0270901	-1.00685
Leptotrichia wadei	0.0393523	0.389957	0.267236	1.45923
Leptotrichia hofstadii	0.0238399	0.0164039	0.00916415	1.79001
Streptococcus parasanguinis	0.000294353	8.3403	3.30491	2.52361
Streptococcus peroris	0.0426803	0.201263	0.0695134	2.89531
Eubacterium brachy	0.00309088	0.00451496	0.00116228	3.88457
Streptococcus infantarius	0.00569062	0.00111813	0.000223516	5.00245
Gemella sanguinis	0.036649	1.9663	0.368488	5.33613
Veillonella parvula	0.00656531	0.680585	0.125035	5.44317
Veillonella dispar	0.00989023	11.7023	1.97646	5.92086
Granulicatella adiacens	0.0480677	0.412518	0.0471618	8.74685
Prevotella histicola	0.000556396	6.81588	0.691916	9.85074
Kingella oralis	0.0142919	0.0467065	0.00460443	10.1438
Streptococcus vestibularis	0.00164032	0.108614	0.0071078	15.2809
Streptococcus salivarius	0.00448733	4.33756	0.229327	18.9143
Lactobacillus vaginalis	0.0493323	0.110227	4.47032e-05	2465.76
Corynebacterium matruchotii	0.0947572	0.0187251	0.00183283	10.2165
Oribacterium sinus	0.0678994	0.86349	0.148549	5.81285
Tannerella forsythia	0.0918359	0.0128372	0.00411269	3.12137
Streptococcus sp.	0.0516875	1.97431	0.757406	2.60668
Streptococcus oralis	0.0565707	0.388839	0.232859	1.66985
Rothia dentocariosa	0.0938426	0.0643135	0.0662948	-1.03081
Gemella morbillorum	0.0550692	0.0409744	0.0425574	-1.03864
Neisseria sp.	0.0724028	0.0402101	0.0564154	-1.40302
Fusobacterium nucleatum	0.0697589	0.275243	0.462007	-1.67854
Neisseria mucosa	0.0953431	0.360475	0.749672	-2.07968
Fusobacterium periodonticum	0.0721085	3.69882	8.2358	-2.2266
Filifactor alocis	0.0642667	0.00275993	0.00746543	-2.70493
Leptotrichia goodfellowii	0.0718918	0.00157104	0.00491735	-3.13
Prevotella maculosa	0.0875187	0.0056897	0.0235586	-4.14056
Neisseria gonorrhoeae	0.078659	0.00617092	0.0263302	-4.26681
Neisseria meningitidis	0.0705143	0.0314632	0.152035	-4.83217
Eubacterium infirmum	0.0914402	0.0034393	0.0282971	-8.22758
Prevotella oulorum	0.0683995	0.0127948	0.624324	-48.7953

## Sheet: SupTable6
Suplementary table 6. Species differentially active in the MM and MM-HS groups
feature	p.value	MM	MM-HS	Fold Change
Lautropia mirabilis	0.00381815	0.000807306	0.125392	-155.322
Dialister invisus	0.0445486	0.00751563	0.30568	-40.6726
Campylobacter showae	3.62254e-05	0.0280827	0.966617	-34.4203
Selenomonas noxia	0.0404478	0.00144162	0.0432727	-30.0167
Campylobacter rectus	9.73475e-05	0.000826527	0.0215022	-26.0151
Porphyromonas uenonis	0.0091256	0.00101874	0.0236927	-23.2568
Prevotella tannerae	0.0238077	0.017261	0.334514	-19.3798
Chloroflexi bacterium	0.0383288	0.000230659	0.00379977	-16.4736
Actinomyces odontolyticus	0.0280019	0.0675446	1.07493	-15.9144
Tannerella sp.	0.013012	0.964307	14.9534	-15.5069
Capnocytophaga granulosa	0.000843801	0.0499568	0.697727	-13.9666
Capnocytophaga sputigena	0.00754108	0.00741952	0.052705	-7.10356
Leptotrichia goodfellowii	0.0455735	0.000730419	0.00491735	-6.73223
Prevotella intermedia	0.00590861	0.0427872	0.21234	-4.9627
Treponema socranskii	0.0397803	0.000345988	0.00169872	-4.90976
Treponema denticola	0.0558097	0.000691976	0.00335274	-4.84516
Filifactor alocis	0.023546	0.00165305	0.00746543	-4.51614
Porphyromonas catoniae	0.0515256	0.00947623	0.0415292	-4.38246
Capnocytophaga ochracea	0.0158198	0.00123018	0.00460443	-3.74289
Prevotella maculosa	0.00438492	0.00839982	0.0235586	-2.80465
Fusobacterium periodonticum	0.0565808	3.2309	8.2358	-2.54908
Fusobacterium nucleatum	0.00557313	0.188045	0.462007	-2.4569
Fusobacterium hwasookii	0.0420938	0.0229313	0.0541355	-2.36077
Peptostreptococcus stomatis	0.0548464	0.0119366	0.0260172	-2.17962
Fusobacterium sp.	0.0277424	0.113965	0.231384	-2.03031
Alloscardovia omnicolens	0.0309002	0.0029409	0.00362096	-1.23124
Bifidobacterium longum	0.0251442	0.00155695	0.00165402	-1.06235
Prevotella denticola	0.0460134	0.0805191	0.0725979	1.10911
Leptotrichia buccalis	0.0476903	0.0530515	0.0270901	1.95833
Leptotrichia hofstadii	0.024155	0.0218934	0.00916415	2.38902
Streptococcus gordonii	0.0217314	0.0236425	0.00813598	2.90592
Veillonella parvula	0.024335	0.442231	0.125035	3.53686
Eubacterium brachy	0.00769877	0.00430563	0.00116228	3.70446
Oribacterium sinus	0.00535149	0.606171	0.148549	4.08063
Streptococcus parasanguinis	0.00560726	14.1167	3.30491	4.27145
Veillonella atypica	0.0477728	10.3043	2.18321	4.71978
Veillonella sp.	0.0584186	7.03677	1.45822	4.82559
Prevotella histicola	0.000680925	9.07894	0.691916	13.1215
Streptococcus mutans	0.0541561	0.000672755	4.47032e-05	15.0494
Streptococcus vestibularis	6.69541e-05	0.141144	0.0071078	19.8576
Streptococcus salivarius	0.00196297	5.12941	0.229327	22.3672
Lactobacillus vaginalis	0.0438416	0.00144162	4.47032e-05	32.2487
Porphyromonas endodontalis	0.0604091	0.016396	0.00970059	1.69021
Porphyromonas gingivalis	0.0639415	0.0391159	0.0485923	0.80498
Actinomyces johnsonii	0.0666574	0.00524749	0.0329462	0.159274
Leptotrichia wadei	0.0780063	0.615532	0.267236	2.30333
Parvimonas sp.	0.0812156	0.00617012	0.0299064	0.206314
Capnocytophaga sp.	0.0913818	0.229429	0.499513	0.459304
Haemophilus sputorum	0.0929951	0.00884192	0.0316051	0.279762
Streptococcus sp.oral	0.0992059	0.0014224	0.00210105	0.676993

## Sheet: SupTable7
Suplementary table 7. Species differentially active in the HS and MM-HS groups
Species	p.value	HS	MM-HS	Fold Change
Lautropia mirabilis	0.000436811	0.00321156	0.125392	-39.0441
Selenomonas noxia	0.0484541	0.0021897	0.0432727	-19.7619
Lysinibacillus fusiformis	0.000189055	0.0002433	0.00384447	-15.8014
Rothia aeria	0.0314906	0.00330888	0.0437644	-13.2264
Porphyromonas uenonis	0.0195471	0.00204372	0.0236927	-11.5929
Brevundimonas diminuta	1.12067e-05	0.00345486	0.039607	-11.4642
Pseudomonas pseudoalcaligenes	8.20917e-05	0.00350352	0.0394282	-11.2539
Actinomyces johnsonii	0.000351104	0.00296826	0.0329462	-11.0995
Rhodobacter capsulatus	2.51709e-05	0.0154252	0.155835	-10.1026
Bradyrhizobium elkanii	0.00248535	0.00272496	0.0270007	-9.90867
Porphyromonas catoniae	8.4583e-05	0.0046227	0.0415292	-8.98377
Chloroflexi bacterium	8.03589e-05	0.000535259	0.00379977	-7.09893
Prevotella saccharolytica	0.00023225	0.00408744	0.0268666	-6.57297
Neisseria sp.	0.000139522	0.0162038	0.0564154	-3.48162
Porphyromonas gingivalis	0.000784226	0.0207778	0.0485923	-2.33867
Prevotella maculosa	0.000223416	0.0126516	0.0235586	-1.8621
Rothia dentocariosa	0.00439437	0.0376628	0.0662948	-1.76022
Haemophilus sputorum	0.0499805	0.0210211	0.0316051	-1.5035
Campylobacter showae	0.0490279	0.66377	0.966617	-1.45625
Campylobacter rectus	0.00411385	0.0155225	0.0215022	-1.38523
Neisseria sicca	0.0352616	0.0724547	0.0967377	-1.33515
Prevotella denticola	0.0131348	0.0618955	0.0725979	-1.17291
Streptococcus anginosus	0.0317747	0.0201939	0.0214128	-1.06036
Leptotrichia goodfellowii	0.0309608	0.00476868	0.00491735	-1.03118
Haemophilus sp.	0.0427269	0.43137	0.438538	-1.01662
Fusobacterium nucleatum	0.000271793	0.529566	0.462007	1.14623
Prevotella nanceiensis	0.0407915	0.284369	0.215156	1.32168
Fusobacterium sp.	0.0157743	0.404851	0.231384	1.7497
Oribacterium sinus	0.0489358	0.636618	0.148549	4.28559
Prevotella buccae	0.0127755	0.0409717	0.00639255	6.40928
Leptotrichia shahii	0.00743085	0.528058	0.0799293	6.60656
Abiotrophia defectiva	0.0106046	0.026325	0.00371036	7.095
Leptotrichia buccalis	0.00274368	0.211865	0.0270901	7.82076
Leptotrichia wadei	0.00488841	2.4329	0.267236	9.10396
Leptotrichia hofstadii	0.000435074	0.087004	0.00916415	9.49395
Eubacterium brachy	0.0740784	0.0212157	0.00116228	18.2535
Streptococcus salivarius	0.0882952	1.94664	0.229327	8.48849
Prevotella dentalis	0.082135	0.00496332	0.00111758	4.44113
Lachnospiraceae bacterium	0.0933733	2.53737	0.677164	3.74706
Gemella morbillorum	0.0675083	0.102332	0.0425574	2.40456
Capnocytophaga sp.	0.0595328	0.691166	0.499513	1.38368
Haemophilus parainfluenzae	0.0539763	0.932714	0.846007	1.10249
Prevotella baroniae	0.0970979	0.00836951	0.0103711	-1.23916
Neisseria subflava	0.0825641	0.640316	1.34333	-2.09792
Neisseria meningitidis	0.0723844	0.0645718	0.152035	-2.35452
Tannerella sp.	0.0894507	2.88724	14.9534	-5.17913
Rothia mucilaginosa	0.0631383	0.628638	5.41615	-8.61568
Atopobium rimae	0.0616577	0.00111918	0.0139027	-12.4222

## Sheet: SupTable8
Suplementary table 8. Species differentially active in the MM and HS groups
feature	p.value	MM	HS	Fold Change
Lactobacillus vaginalis	0.00622867	0.00144162	0.233908	-162.254
Prevotella tannerae	0.0102286	0.017261	0.458182	-26.5444
Campylobacter showae	0.0103195	0.0280827	0.66377	-23.6363
Capnocytophaga sputigena	0.0103651	0.00741952	0.168801	-22.751
Capnocytophaga granulosa	0.00695362	0.0499568	1.05553	-21.1289
Treponema medium	0.026451	0.000788084	0.0137708	-17.4737
Filifactor alocis	0.00615369	0.00165305	0.0273956	-16.5727
Capnocytophaga ochracea	0.00244063	0.00123018	0.0180042	-14.6354
Parvimonas sp.	0.0080883	0.00617012	0.0683672	-11.0804
Johnsonella ignava	0.0129426	0.00123018	0.012311	-10.0075
Treponema socranskii	0.000582098	0.000345988	0.0034062	-9.84484
Porphyromonas endodontalis	0.00109949	0.016396	0.149532	-9.12003
Oribacterium sp.	0.0223489	0.242326	1.05986	-4.3737
Rothia dentocariosa	0.000155372	0.0226622	0.0376628	-1.66192
Rothia aeria	0.0378928	0.00213359	0.00330888	-1.55085
Prevotella intermedia	0.00193184	0.0427872	0.0501198	-1.17137
Streptococcus cristatus	0.0234115	0.0117828	0.0131868	-1.11916
Alloscardovia omnicolens	0.0279924	0.0029409	0.00326022	-1.10858
Oribacterium sinus	0.0350054	0.606171	0.636618	-1.05023
Streptococcus sanguinis	0.0422574	0.0451515	0.0459837	-1.01843
Haemophilus parahaemolyticus	0.0291949	0.00613168	0.00598517	1.02448
Streptococcus dentisani	0.0321172	9.07894	1.66076	5.46672
Gemella haemolysans	0.00804921	0.169515	0.159361	1.06371
Streptococcus pneumoniae	0.039935	0.200673	0.172889	1.16071
Neisseria sp.	0.00107689	0.0208938	0.0162038	1.28944
Prevotella saccharolytica	0.0019374	0.00555503	0.00408744	1.35905
Streptococcus gordonii	0.00371595	0.0236425	0.017177	1.37641
Kingella oralis	0.0314295	0.00274868	0.0019464	1.41219
Rhodobacter capsulatus	0.000882614	0.0252379	0.0154252	1.63615
Neisseria bacilliformis	0.00273633	0.00138395	0.000827219	1.67302
Actinomyces johnsonii	0.0388469	0.00524749	0.00296826	1.76787
Pseudomonas pseudoalcaligenes	0.00334036	0.00643922	0.00350352	1.83793
Streptococcus sp.	0.00396009	1.11397	0.601388	1.85232
Brevundimonas diminuta	0.000467115	0.00672755	0.00345486	1.94727
Streptococcus agalactiae	0.0267567	0.00217204	0.00107052	2.02896
Porphyromonas catoniae	0.0100008	0.00947623	0.0046227	2.04994
Streptococcus anginosus	0.0227259	0.0418069	0.0201939	2.07028
Granulicatella adiacens	0.00125394	0.174397	0.0778073	2.2414
Veillonella sp.	0.00356791	7.03677	2.81571	2.49911
Streptococcus sp.oral	3.27161e-05	0.0014224	0.000535259	2.65739
Veillonella parvula	0.000534708	0.442231	0.161551	2.7374
Rothia mucilaginosa	0.00208859	1.91356	0.628638	3.04399
Lysinibacillus fusiformis	0.000497654	0.000961078	0.0002433	3.95018
Veillonella atypica	0.00853049	10.3043	2.60608	3.95394
Streptococcus mutans	0.0148827	0.000672755	0.00014598	4.60855
Streptococcus vestibularis	0.000910361	0.141144	0.0266657	5.2931
Prevotella histicola	0.00503078	9.07894	1.66076	5.46672
Streptococcus parasanguinis	6.47087e-05	14.1167	1.58043	8.93223
Megasphaera micronuciformis	0.0948089	2.94373	0.894954	3.28925
Streptococcus salivarius	0.0857782	5.12941	1.94664	2.635
Neisseria subflava	0.0689679	1.64679	0.640316	2.57184
Porphyromonas gingivalis	0.0511575	0.0391159	0.0207778	1.88258
Prevotella baroniae	0.0940407	0.01284	0.00836951	1.53414
Neisseria polysaccharea	0.0692504	0.031408	0.0215077	1.46032
Veillonella dispar	0.0847319	3.48933	2.57518	1.35498
Streptococcus constellatus	0.0668963	0.0248535	0.0214104	1.16081
Streptococcus mitis	0.0697187	0.831256	0.716177	1.16068
Streptococcus pseudopneumoniae	0.0641678	0.850458	0.885368	-1.04105
Streptococcus oralis	0.087212	0.156118	0.173375	-1.11054
Streptococcus oligofermentans	0.0515675	0.00555503	0.00856415	-1.54169
Kingella denitrificans	0.0728842	0.00217204	0.0036495	-1.68022
Bifidobacterium longum	0.0533167	0.00155695	0.00535259	-3.43788
Campylobacter rectus	0.0659347	0.000826527	0.0155225	-18.7804

## Sheet: SupTable9
Suplementary table 9. Differences at functional level between Ctr and MM groups
feature	p.value	Health	MM	Fold Change	KEGG_DESCRIPTION	PATHWAYS_DESCRIPTION
K15583	0.0110453	4.18415e-09	6.86449e-09	-1.64059	oppD; oligopeptide transport system ATP-binding protein	ABC transporters [PATH:ko02010]|Quorum sensing [PATH:ko02024]|beta-Lactam resistance [PATH:ko01501]|Transporters [BR:ko02000]
K01998	0.00595287	2.44974e-09	1.60564e-09	1.52571	livM; branched-chain amino acid transport system permease protein	ABC transporters [PATH:ko02010]|Quorum sensing [PATH:ko02024]|Transporters [BR:ko02000]
K01997	0.0204071	9.8648e-10	5.70946e-10	1.7278	livH; branched-chain amino acid transport system permease protein	ABC transporters [PATH:ko02010]|Quorum sensing [PATH:ko02024]|Transporters [BR:ko02000]
K01999	0.0253943	3.97412e-09	2.64921e-09	1.50012	livK; branched-chain amino acid transport system substrate-binding protein	ABC transporters [PATH:ko02010]|Quorum sensing [PATH:ko02024]|Transporters [BR:ko02000]
K09972	0.000875154	5.81494e-10	1.21519e-10	4.78522	aapP, bztD; general L-amino acid transport system ATP-binding protein [EC:3.6.3.-]	ABC transporters [PATH:ko02010]|Transporters [BR:ko02000]
K11710	0.00106125	6.78445e-10	2.21134e-09	-3.25942	troB, mntB, znuC; manganese/zinc/iron transport system ATP- binding protein	ABC transporters [PATH:ko02010]|Transporters [BR:ko02000]
K02073	0.00438341	6.02879e-09	3.06871e-09	1.9646	metQ; D-methionine transport system substrate-binding protein	ABC transporters [PATH:ko02010]|Transporters [BR:ko02000]
K11709	0.00509384	2.70818e-10	7.54789e-10	-2.78707	troD, mntD, znuB; manganese/zinc/iron transport system permease protein	ABC transporters [PATH:ko02010]|Transporters [BR:ko02000]
K15584	0.00596885	2.92679e-09	5.27526e-09	-1.80241	nikA; nickel transport system substrate-binding protein	ABC transporters [PATH:ko02010]|Transporters [BR:ko02000]
K02072	0.00645579	2.1045e-09	1.0697e-09	1.96738	metI; D-methionine transport system permease protein	ABC transporters [PATH:ko02010]|Transporters [BR:ko02000]
K09816	0.0130426	5.14205e-10	9.77826e-10	-1.90163	znuB; zinc transport system permease protein	ABC transporters [PATH:ko02010]|Transporters [BR:ko02000]
K02071	0.0135406	1.72641e-09	9.37866e-10	1.84079	metN; D-methionine transport system ATP-binding protein	ABC transporters [PATH:ko02010]|Transporters [BR:ko02000]
K16012	0.0151861	1.37387e-10	3.02828e-11	4.5368	cydC; ATP-binding cassette, subfamily C, bacterial CydC	ABC transporters [PATH:ko02010]|Transporters [BR:ko02000]
K11720	0.027128	1.89962e-09	1.32926e-09	1.42908	lptG; lipopolysaccharide export system permease protein	ABC transporters [PATH:ko02010]|Transporters [BR:ko02000]
K15585	0.0346055	1.98686e-09	3.4749e-09	-1.74894	nikB; nickel transport system permease protein	ABC transporters [PATH:ko02010]|Transporters [BR:ko02000]
K02007	0.0367358	4.50095e-10	8.55568e-10	-1.90086	cbiM; cobalt/nickel transport system permease protein	ABC transporters [PATH:ko02010]|Transporters [BR:ko02000]
K13891	0.0368737	6.81234e-11	7.53763e-11	-1.10647	gsiD; glutathione transport system permease protein	ABC transporters [PATH:ko02010]|Transporters [BR:ko02000]
K15587	0.0385917	1.02727e-10	1.42604e-11	7.20368	nikD; nickel transport system ATP-binding protein [EC:3.6.3.24]	ABC transporters [PATH:ko02010]|Transporters [BR:ko02000]
K02803	0.0487442	9.46216e-11	5.98005e-10	-6.31997	PTS-Nag-EIIB, nagE; PTS system, N-acetylglucosamine-specific IIB component [EC:2.7.1.193]	Amino sugar and nucleotide sugar metabolism [PATH:ko00520]|Phosphotransferase system (PTS) [PATH:ko02060]|Transporters [BR:ko02000]
K18220	3.7834e-05	7.89813e-10	5.31595e-09	-6.73064	tetM, tetO; ribosomal protection tetracycline resistance protein	Antimicrobial resistance genes [BR:ko01504]
K16650	0.0296385	8.12901e-11	2.48574e-11	3.27026	glft2; galactofuranosylgalactofuranosylrhamnosyl-N-acetylglucosaminyl-diphospho-decaprenol beta-1,5/1,6-galactofuranosyltransferase [EC:2.4.1.288]	Arabinogalactan biosynthesis - Mycobacterium [PATH:ko00572]|Glycosyltransferases [BR:ko01003]
K06027	0.0274124	2.73699e-11	1.12968e-10	-4.12745	NSF, SEC18; vesicle-fusing ATPase [EC:3.6.4.6]	Autophagy - yeast [PATH:ko04138]|Vasopressin-regulated water reabsorption [PATH:ko04962]|GABAergic synapse [PATH:ko04727]|Synaptic vesicle cycle [PATH:ko04721]|Membrane trafficking [BR:ko04131]
K13731	0.000687741	4.26906e-12	6.89527e-11	-16.1517	inlB; internalin B	Bacterial invasion of epithelial cells [PATH:ko05100]
K11068	0.0179106	3.34869e-10	1.7976e-10	1.86287	hlyIII; hemolysin III	Bacterial toxins [BR:ko02042]
K03575	0.0251782	2.75257e-10	1.62587e-10	1.69298	mutY; A/G-specific adenine glycosylase [EC:3.2.2.31]	Base excision repair [PATH:ko03410]|DNA repair and recombination proteins [BR:ko03400]
K07104	0.018509	3.9497e-10	1.47065e-10	2.68568	catE; catechol 2,3-dioxygenase [EC:1.13.11.2]	Benzoate degradation [PATH:ko00362]|Chlorocyclohexane and chlorobenzene degradation [PATH:ko00361]|Xylene degradation [PATH:ko00622]|Styrene degradation [PATH:ko00643]
K11937	0.0410863	9.24561e-11	2.96649e-10	-3.20854	pgaD; biofilm PGA synthesis protein PgaD	Biofilm formation - Escherichia coli [PATH:ko02026]
K10936	0.0258249	1.37255e-09	6.79357e-10	2.02037	acfA; accessory colonization factor AcfA	Biofilm formation - Vibrio cholerae [PATH:ko05111]
K18122	0.0384642	7.81201e-11	1.90007e-10	-2.43224	cat2, abfT; 4-hydroxybutyrate CoA-transferase [EC:2.8.3.-]	Butanoate metabolism [PATH:ko00650]
K01653	0.0199153	1.9894e-09	1.13804e-09	1.74808	E2.2.1.6S, ilvH, ilvN; acetolactate synthase I/III small subunit [EC:2.2.1.6]	Butanoate metabolism [PATH:ko00650]|C5-Branched dibasic acid metabolism [PATH:ko00660]|Valine, leucine and isoleucine biosynthesis [PATH:ko00290]|Pantothenate and CoA biosynthesis [PATH:ko00770]
K08698	0.0293653	0	4.89138e-11	-	ccmM; carbon dioxide concentrating mechanism protein CcmM	Carbohydrate metabolism
K06308	0.000358693	2.18085e-10	3.13459e-12	69.5738	yfkR; spore germination protein	Cell growth
K06393	0.02388	1.58013e-09	8.46254e-10	1.8672	spoIIIAD; stage III sporulation protein AD	Cell growth
K06287	0.0489254	3.99998e-10	6.31713e-10	-1.57929	maf; septum formation protein	Cell growth
K03667	0.0137619	2.5045e-10	8.60982e-11	2.90889	hslU; ATP-dependent HslUV protease ATP-binding subunit HslU	Chaperones and folding catalysts [BR:ko03110]
K05838	0.0167144	2.78672e-08	1.85655e-08	1.50102	ybbN; putative thioredoxin	Chaperones and folding catalysts [BR:ko03110]
K03696	0.0223656	1.96975e-09	1.07417e-09	1.83374	clpC; ATP-dependent Clp protease ATP-binding subunit ClpC	Chaperones and folding catalysts [BR:ko03110]
K04086	0.0267701	1.37936e-09	5.52191e-10	2.49798	clpL; ATP-dependent Clp protease ATP-binding subunit ClpL	Chaperones and folding catalysts [BR:ko03110]
K07533	0.0420767	1.20124e-09	6.28674e-10	1.91076	prsA; foldase protein PrsA [EC:5.2.1.8]	Chaperones and folding catalysts [BR:ko03110]
K03686	0.0107886	2.52347e-09	1.58307e-09	1.59404	dnaJ; molecular chaperone DnaJ	Chaperones and folding catalysts [BR:ko03110]|Mitochondrial biogenesis [BR:ko03029]
K01679	0.0158805	9.73594e-10	2.00918e-09	-2.06367	E4.2.1.2B, fumC, FH; fumarate hydratase, class II [EC:4.2.1.2]	Citrate cycle (TCA cycle) [PATH:ko00020]|Pyruvate metabolism [PATH:ko00620]|Carbon fixation pathways in prokaryotes [PATH:ko00720]|Pathways in cancer [PATH:ko05200]|Renal cell carcinoma [PATH:ko05211]|Cushing syndrome [PATH:ko04934]
K02859	0.0225825	1.99742e-10	4.5676e-11	4.37302	ribT; riboflavin biosynthesis RibT protein	Cofactor metabolism
K01740	0.0298014	1.56537e-09	8.31408e-10	1.88279	metY; O-acetylhomoserine (thiol)-lyase [EC:2.5.1.49]	Cysteine and methionine metabolism [PATH:ko00270]
K00558	0.00566001	4.58533e-09	1.82426e-09	2.51353	DNMT1, dcm; DNA (cytosine-5)-methyltransferase 1 [EC:2.1.1.37]	Cysteine and methionine metabolism [PATH:ko00270]|MicroRNAs in cancer [PATH:ko05206]|DNA replication proteins [BR:ko03032]|Chromosome and associated proteins [BR:ko03036]|Prokaryotic defense system [BR:ko02048]
K03521	0.0116177	3.19449e-09	5.94205e-09	-1.86009	fixA, etfB; electron transfer flavoprotein beta subunit	Energy metabolism
K05524	0.0219006	8.84797e-09	3.49971e-09	2.5282	fdxA; ferredoxin	Energy metabolism
K02587	0.0245737	7.10704e-12	8.12269e-11	-11.4291	nifE; nitrogenase molybdenum-cofactor synthesis protein NifE	Energy metabolism
K00520	0.0018856	4.82886e-09	2.35979e-09	2.04631	merA; mercuric reductase [EC:1.16.1.1]	Enzymes with EC numbers
K10254	0.00490275	1.54757e-10	2.7741e-11	5.57864	ohyA, sph; oleate hydratase [EC:4.2.1.53]	Enzymes with EC numbers
K12152	0.00492848	1.79216e-12	8.23966e-11	-45.9761	nudJ; phosphatase NudJ [EC:3.6.1.-]	Enzymes with EC numbers
K00842	0.0116531	3.00039e-11	1.4983e-10	-4.99369	E2.6.1.-E, patB; aminotransferase [EC:2.6.1.-]	Enzymes with EC numbers
K07147	0.0131787	4.84177e-10	6.62993e-11	7.30289	msrP; methionine sulfoxide reductase catalytic subunit [EC:1.8.-.-]	Enzymes with EC numbers
K01732	0.0140437	1.49524e-10	3.12445e-11	4.78562	E4.2.2.10; pectin lyase [EC:4.2.2.10]	Enzymes with EC numbers
K02217	0.0173563	1.01444e-08	6.38481e-09	1.58884	ftnA, ftn; ferritin [EC:1.16.3.2]	Enzymes with EC numbers
K12139	0.0254353	1.21943e-10	2.08213e-11	5.85663	hyfD; hydrogenase-4 component D [EC:1.-.-.-]	Enzymes with EC numbers
K03824	0.0274171	2.51087e-10	3.85795e-11	6.50831	yhbS; putative acetyltransferase [EC:2.3.1.-]	Enzymes with EC numbers
K03802	0.0382409	1.37997e-10	4.03354e-11	3.42125	cphA; cyanophycin synthetase [EC:6.3.2.29 6.3.2.30]	Enzymes with EC numbers
K05919	0.0467206	1.18511e-08	6.20272e-09	1.91063	dfx; superoxide reductase [EC:1.15.1.2]	Enzymes with EC numbers
K03522	0.0168027	2.68468e-09	4.798e-09	-1.78718	fixB, etfA; electron transfer flavoprotein alpha subunit	Exosome [BR:ko04147]
K02422	2.477e-05	1.66989e-09	1.37531e-10	12.142	fliS; flagellar protein FliS	Flagellar assembly [PATH:ko02040]|Bacterial motility proteins [BR:ko02035]
K02391	0.0296977	9.87111e-11	1.17544e-11	8.39779	flgF; flagellar basal-body rod protein FlgF	Flagellar assembly [PATH:ko02040]|Bacterial motility proteins [BR:ko02035]
K01495	0.024158	1.24234e-09	1.81955e-09	-1.46462	GCH1, folE; GTP cyclohydrolase IA [EC:3.5.4.16]	Folate biosynthesis [PATH:ko00790]
K06956	0.00227002	8.25803e-10	1.99407e-10	4.14129	K06956; uncharacterized protein	Function unknown
K09895	0.0266613	1.31238e-10	1.13366e-11	11.5765	K09895; uncharacterized protein	Function unknown
K06929	0.0276785	3.66373e-09	2.45713e-09	1.49106	K06929; uncharacterized protein	Function unknown
K07131	0.0278383	6.11726e-11	1.64815e-10	-2.69426	K07131; uncharacterized protein	Function unknown
K09805	0.0305357	1.85161e-10	3.60361e-11	5.13821	K09805; uncharacterized protein	Function unknown
K06975	0.0315814	6.96658e-10	1.38621e-09	-1.9898	K06975; uncharacterized protein	Function unknown
K07807	0.0351779	3.04351e-09	1.57571e-09	1.93152	K07807; uncharacterized protein	Function unknown
K09132	0.0436271	1.17234e-10	3.27199e-10	-2.791	K09132; uncharacterized protein	Function unknown
K09190	0.0470879	6.18736e-11	0	-	K09190; uncharacterized protein	Function unknown
K07014	0.0485745	1.39776e-10	4.19375e-11	3.33297	K07014; uncharacterized protein	Function unknown
K07011	0.0497617	7.65939e-10	1.15527e-09	-1.5083	wbbL; rhamnosyltransferase	Function unknown
K00917	0.0122136	1.46597e-09	1.7108e-09	-1.16702	lacC; tagatose 6-phosphate kinase [EC:2.7.1.144]	Galactose metabolism [PATH:ko00052]
K04756	0.0052431	3.39268e-09	5.55949e-10	6.10249	ahpD; alkyl hydroperoxide reductase subunit D	General function prediction only
K15640	0.0423298	5.59486e-10	2.75184e-10	2.03313	K15640, phoE; uncharacterized phosphatase	General function prediction only
K00655	0.0447925	7.23064e-10	1.06353e-09	-1.47086	plsC; 1-acyl-sn-glycerol-3-phosphate acyltransferase [EC:2.3.1.51]	Glycerolipid metabolism [PATH:ko00561]|Glycerophospholipid metabolism [PATH:ko00564]|Lipid biosynthesis proteins [BR:ko01004]
K00968	0.0229157	3.15181e-10	1.37816e-10	2.28698	PCYT1; choline-phosphate cytidylyltransferase [EC:2.7.7.15]	Glycerophospholipid metabolism [PATH:ko00564]|Phosphonate and phosphinate metabolism [PATH:ko00440]|Choline metabolism in cancer [PATH:ko05231]
K01754	0.00313048	6.6756e-10	3.62343e-10	1.84234	E4.3.1.19, ilvA, tdcB; threonine dehydratase [EC:4.3.1.19]	Glycine, serine and threonine metabolism [PATH:ko00260]|Valine, leucine and isoleucine biosynthesis [PATH:ko00290]
K15635	0.0160685	6.26334e-11	1.50557e-10	-2.40379	apgM; 2,3-bisphosphoglycerate-independent phosphoglycerate mutase [EC:5.4.2.12]	Glycolysis / Gluconeogenesis [PATH:ko00010]|Methane metabolism [PATH:ko00680]|Glycine, serine and threonine metabolism [PATH:ko00260]
K11645	0.0223118	4.01757e-10	1.08219e-09	-2.69365	fbaB; fructose-bisphosphate aldolase, class I [EC:4.1.2.13]	Glycolysis / Gluconeogenesis [PATH:ko00010]|Pentose phosphate pathway [PATH:ko00030]|Fructose and mannose metabolism [PATH:ko00051]|Carbon fixation in photosynthetic organisms [PATH:ko00710]|Methane metabolism [PATH:ko00680]
K16645	0.034401	3.73788e-09	1.26826e-09	2.94725	hbhA; heparin binding hemagglutinin HbhA	Glycosaminoglycan binding proteins [BR:ko00536]
K01091	0.0231594	4.92138e-09	2.56032e-09	1.92218	gph; phosphoglycolate phosphatase [EC:3.1.3.18]	Glyoxylate and dicarboxylate metabolism [PATH:ko00630]
K03779	0.0402382	7.05965e-10	2.32132e-10	3.04122	ttdA; L(+)-tartrate dehydratase alpha subunit [EC:4.2.1.32]	Glyoxylate and dicarboxylate metabolism [PATH:ko00630]
K00283	0.0452292	5.5749e-10	1.06856e-09	-1.91673	gcvPB; glycine dehydrogenase subunit 2 [EC:1.4.4.2]	Glyoxylate and dicarboxylate metabolism [PATH:ko00630]|Glycine, serine and threonine metabolism [PATH:ko00260]
K07291	0.0461274	1.75841e-10	7.62254e-11	2.30685	dipps; CDP-L-myo-inositol myo-inositolphosphotransferase [EC:2.7.8.34]	Inositol phosphate metabolism [PATH:ko00562]
K02840	0.0492654	1.21191e-10	2.37675e-10	-1.96117	waaB, rfaB; UDP-D-galactose:(glucosyl)LPS alpha-1,6-D-galactosyltransferase [EC:2.4.1.-]	Lipopolysaccharide biosynthesis [PATH:ko00540]|Glycosyltransferases [BR:ko01003]|Lipopolysaccharide biosynthesis proteins [BR:ko01005]
K03695	0.0273495	1.69076e-09	8.34266e-10	2.02665	clpB; ATP-dependent Clp protease ATP-binding subunit ClpB	Longevity regulating pathway - multiple species [PATH:ko04213]|Chaperones and folding catalysts [BR:ko03110]
K15229	0.00221189	1.97771e-10	2.10303e-11	9.40413	mauB; methylamine dehydrogenase heavy chain [EC:1.4.9.1]	Methane metabolism [PATH:ko00680]
K03082	0.00626948	1.77019e-11	1.90459e-10	-10.7593	NA	NA
K01157	0.0125613	5.96795e-11	1.75705e-10	-2.94415	NA	NA
K01537	0.0253861	5.73728e-10	4.12309e-10	1.3915	NA	NA
K00366	0.028161	4.0284e-10	9.66115e-11	4.16969	nirA; ferredoxin-nitrite reductase [EC:1.7.7.1]	Nitrogen metabolism [PATH:ko00910]
K00459	0.038039	4.37082e-10	9.08616e-10	-2.07882	ncd2, npd; nitronate monooxygenase [EC:1.13.12.16]	Nitrogen metabolism [PATH:ko00910]
K00262	0.00916551	2.87211e-09	5.46701e-09	-1.90348	E1.4.1.4, gdhA; glutamate dehydrogenase (NADP+) [EC:1.4.1.4]	Nitrogen metabolism [PATH:ko00910]|Alanine, aspartate and glutamate metabolism [PATH:ko00250]|Arginine biosynthesis [PATH:ko00220]
K03703	0.0361382	1.5785e-09	9.00476e-10	1.75296	uvrC; excinuclease ABC subunit C	Nucleotide excision repair [PATH:ko03420]|DNA repair and recombination proteins [BR:ko03400]
K02275	0.00666526	1.09851e-09	6.28619e-10	1.7475	coxB, ctaC; cytochrome c oxidase subunit II [EC:1.9.3.1]	Oxidative phosphorylation [PATH:ko00190]
K02259	0.0371556	1.08243e-10	7.71915e-12	14.0227	COX15, ctaA; cytochrome c oxidase assembly protein subunit 15	Oxidative phosphorylation [PATH:ko00190]|Porphyrin and chlorophyll metabolism [PATH:ko00860]|Two-component system [PATH:ko02020]|Thermogenesis [PATH:ko04714]|Mitochondrial biogenesis [BR:ko03029]
K01598	0.0172049	5.36976e-10	1.65705e-10	3.24055	PPCDC, coaC; phosphopantothenoylcysteine decarboxylase [EC:4.1.1.36]	Pantothenate and CoA biosynthesis [PATH:ko00770]
K08094	0.00570071	8.99164e-11	1.00833e-09	-11.2141	hxlB; 6-phospho-3-hexuloisomerase [EC:5.3.1.27]	Pentose phosphate pathway [PATH:ko00030]|Methane metabolism [PATH:ko00680]
K01422	0.0105604	7.54682e-10	4.38623e-10	1.72057	AXL1; protease AXL1 [EC:3.4.24.-]	Peptidases [BR:ko01002]
K08587	0.00221134	2.95052e-12	3.33933e-11	-11.3178	cloSI; clostripain [EC:3.4.22.8]	Peptidases [BR:ko01002]|Bacterial toxins [BR:ko02042]
K03798	0.0187308	3.27721e-09	2.5357e-09	1.29243	ftsH, hflB; cell division protease FtsH [EC:3.4.24.-]	Peptidases [BR:ko01002]|Chaperones and folding catalysts [BR:ko03110]
K01297	0.0478307	5.26099e-10	2.96166e-10	1.77637	ldcA; muramoyltetrapeptide carboxypeptidase [EC:3.4.17.13]	Peptidases [BR:ko01002]|Peptidoglycan biosynthesis and degradation proteins [BR:ko01011]
K04517	0.0013325	1.7693e-10	3.8979e-10	-2.20307	tyrA2; prephenate dehydrogenase [EC:1.3.1.12]	Phenylalanine, tyrosine and tryptophan biosynthesis [PATH:ko00400]|Novobiocin biosynthesis [PATH:ko00401]
K08947	0.0135851	1.64194e-08	5.98264e-09	2.74451	csmC; chlorosome envelope protein C	Photosynthesis proteins [BR:ko00194]
K02116	0.0145087	5.85131e-10	1.65064e-09	-2.82098	atpI; ATP synthase protein I	Photosynthesis proteins [BR:ko00194]
K07145	0.0143003	1.48386e-10	6.48436e-10	-4.36994	isdG, isdI; heme oxygenase (staphylobilin-producing) [EC:1.14.99.48]	Porphyrin and chlorophyll metabolism [PATH:ko00860]
K02230	0.0173657	1.44739e-10	3.07189e-10	-2.12237	cobN; cobaltochelatase CobN [EC:6.6.1.2]	Porphyrin and chlorophyll metabolism [PATH:ko00860]
K02495	0.0377782	1.26757e-09	1.76226e-09	-1.39027	hemN, hemZ; oxygen-independent coproporphyrinogen III oxidase [EC:1.3.98.3]	Porphyrin and chlorophyll metabolism [PATH:ko00860]
K13919	0.0216226	2.38622e-09	7.96865e-10	2.99451	pduD; propanediol dehydratase medium subunit [EC:4.2.1.28]	Propanoate metabolism [PATH:ko00640]
K03217	0.0203195	1.69854e-08	9.66008e-09	1.7583	yidC, spoIIIJ, OXA1, ccfA; YidC/Oxa1 family membrane protein insertase	Protein export [PATH:ko03060]|Bacterial secretion system [PATH:ko03070]|Quorum sensing [PATH:ko02024]|Mitochondrial biogenesis [BR:ko03029]|Secretion system [BR:ko02044]
K00936	0.0230292	7.84408e-10	3.47703e-10	2.25597	pdtaS; two-component system, sensor histidine kinase PdtaS [EC:2.7.13.3]	Protein kinases [BR:ko01001]|Two-component system [BR:ko02022]
K04655	0.0324928	3.27661e-10	1.86345e-10	1.75836	hypE; hydrogenase expression/formation protein HypE	Protein processing
K03651	0.0121144	1.73816e-10	3.84319e-11	4.52271	cpdA; 3',5'-cyclic-AMP phosphodiesterase [EC:3.1.4.53]	Purine metabolism [PATH:ko00230]|Biofilm formation - Pseudomonas aeruginosa [PATH:ko02025]
K00526	0.026621	2.18e-09	1.57783e-09	1.38165	E1.17.4.1B, nrdB, nrdF; ribonucleoside-diphosphate reductase beta chain [EC:1.17.4.1]	Purine metabolism [PATH:ko00230]|Pyrimidine metabolism [PATH:ko00240]|DNA repair and recombination proteins [BR:ko03400]
K03783	0.0359603	6.38578e-10	1.10043e-09	-1.72326	punA, PNP; purine-nucleoside phosphorylase [EC:2.4.2.1]	Purine metabolism [PATH:ko00230]|Pyrimidine metabolism [PATH:ko00240]|Nicotinate and nicotinamide metabolism [PATH:ko00760]
K03060	0.0191044	7.91058e-09	5.63165e-09	1.40466	rpoZ; DNA-directed RNA polymerase subunit omega [EC:2.7.7.6]	Purine metabolism [PATH:ko00230]|Pyrimidine metabolism [PATH:ko00240]|RNA polymerase [PATH:ko03020]|Transcription machinery [BR:ko03021]|DNA repair and recombination proteins [BR:ko03400]
K02825	0.0451168	1.44536e-09	8.40346e-10	1.71995	pyrR; pyrimidine operon attenuation protein / uracil phosphoribosyltransferase [EC:2.4.2.9]	Pyrimidine metabolism [PATH:ko00240]|Transcription factors [BR:ko03000]
K00101	0.0119139	3.53106e-11	1.75563e-10	-4.97198	lldD; L-lactate dehydrogenase (cytochrome) [EC:1.1.2.3]	Pyruvate metabolism [PATH:ko00620]
K01649	0.0297745	4.88827e-10	2.6464e-10	1.84714	leuA, IMS; 2-isopropylmalate synthase [EC:2.3.3.13]	Pyruvate metabolism [PATH:ko00620]|Valine, leucine and isoleucine biosynthesis [PATH:ko00290]
K07483	0.0220796	5.91509e-10	2.93518e-10	2.01524	K07483; transposase	Replication and repair
K02914	0.0110272	1.62935e-08	6.30094e-09	2.58588	RP-L34, MRPL34, rpmH; large subunit ribosomal protein L34	Ribosome [PATH:ko03010]|Ribosome [BR:ko03011]
K02948	0.0181573	2.43561e-08	1.87173e-08	1.30126	RP-S11, MRPS11, rpsK; small subunit ribosomal protein S11	Ribosome [PATH:ko03010]|Ribosome [BR:ko03011]
K02935	0.0217973	3.0477e-08	2.28378e-08	1.3345	RP-L7, MRPL12, rplL; large subunit ribosomal protein L7/L12	Ribosome [PATH:ko03010]|Ribosome [BR:ko03011]
K02970	0.0390302	2.75883e-08	1.68873e-08	1.63367	RP-S21, MRPS21, rpsU; small subunit ribosomal protein S21	Ribosome [PATH:ko03010]|Ribosome [BR:ko03011]
K09889	0.0193635	2.36973e-10	4.23348e-10	-1.78648	yjgA; ribosome-associated protein	Ribosome biogenesis [BR:ko03009]
K12264	0.0161543	1.94866e-08	9.6419e-09	2.02103	norV; anaerobic nitric oxide reductase flavorubredoxin	Salmonella infection [PATH:ko05132]
K12057	0.0287166	1.30224e-09	4.35873e-10	2.98767	traF; conjugal transfer pilus assembly protein TraF	Secretion system [BR:ko02044]
K08482	0.0013367	2.10549e-12	1.30256e-10	-61.8651	kaiC; circadian clock protein KaiC	Signaling proteins
K05341	0.0259902	2.44026e-11	7.39918e-11	-3.03212	E2.4.1.4; amylosucrase [EC:2.4.1.4]	Starch and sucrose metabolism [PATH:ko00500]
K02759	0.0424562	6.59753e-10	3.63635e-10	1.81433	PTS-Cel-EIIA, celC, chbA; PTS system, cellobiose-specific IIA component [EC:2.7.1.196 2.7.1.205]	Starch and sucrose metabolism [PATH:ko00500]|Phosphotransferase system (PTS) [PATH:ko02060]|Transporters [BR:ko02000]
K00689	0.0237065	3.91193e-09	7.18288e-09	-1.83615	E2.4.1.5; dextransucrase [EC:2.4.1.5]	Starch and sucrose metabolism [PATH:ko00500]|Two-component system [PATH:ko02020]
K02005	0.0281811	6.17398e-10	2.48668e-10	2.48282	ABC.CD.TX; HlyD family secretion protein	Structural proteins
K16937	0.0142838	1.50019e-08	3.97275e-09	3.7762	doxD; thiosulfate dehydrogenase [quinone] large subunit [EC:1.8.5.2]	Sulfur metabolism [PATH:ko00920]
K01738	0.000376223	4.957e-09	1.4613e-09	3.39218	cysK; cysteine synthase [EC:2.5.1.47]	Sulfur metabolism [PATH:ko00920]|Cysteine and methionine metabolism [PATH:ko00270]
K00640	0.0367999	1.7022e-09	9.91238e-10	1.71724	cysE; serine O-acetyltransferase [EC:2.3.1.30]	Sulfur metabolism [PATH:ko00920]|Cysteine and methionine metabolism [PATH:ko00270]|Biofilm formation - Vibrio cholerae [PATH:ko05111]
K00299	0.0470394	3.05146e-10	1.83925e-10	1.65907	ssuE; FMN reductase [EC:1.5.1.38]	Sulfur metabolism [PATH:ko00920]|Riboflavin metabolism [PATH:ko00740]
K00949	0.00955964	2.04899e-10	3.55559e-10	-1.73529	thiN, TPK1, THI80; thiamine pyrophosphokinase [EC:2.7.6.2]	Thiamine metabolism [PATH:ko00730]
K03708	0.0134189	1.10105e-09	4.37321e-10	2.51771	ctsR; transcriptional regulator of stress and heat shock response	Transcription factors [BR:ko03000]
K02530	0.014022	5.16335e-10	2.5251e-10	2.04481	lacR; DeoR family transcriptional regulator, lactose phosphotransferase system repressor	Transcription factors [BR:ko03000]
K03705	0.0169418	3.18648e-09	1.66158e-09	1.91774	hrcA; heat-inducible transcriptional repressor	Transcription factors [BR:ko03000]
K03488	0.0239658	4.49809e-10	1.39795e-09	-3.10787	licT, bglG; beta-glucoside operon transcriptional antiterminator	Transcription factors [BR:ko03000]
K07979	0.0431553	4.16155e-10	7.93454e-10	-1.90663	ytrA; GntR family transcriptional regulator	Transcription factors [BR:ko03000]
K15773	0.0215148	2.78617e-09	1.94424e-09	1.43304	hipB; HTH-type transcriptional regulator / antitoxin HipB	Transcription factors [BR:ko03000]|Prokaryotic defense system [BR:ko02048]
K02355	0.0351807	2.26065e-08	3.49422e-08	-1.54567	fusA, GFM, EFG; elongation factor G	Translation factors [BR:ko03012]|Mitochondrial biogenesis [BR:ko03029]
K03287	0.0474323	2.87755e-10	1.00893e-10	2.85208	TC.OMF; outer membrane factor, OMF family	Transport
K08364	0.000580126	7.37742e-09	3.55279e-09	2.07651	merP; periplasmic mercuric ion binding protein	Transporters [BR:ko02000]
K16087	0.00108682	9.00899e-10	2.14385e-09	-2.37968	TC.FEV.OM3, tbpA, hemR, lbpA, hpuB, bhuR, hugA, hmbR; hemoglobin/transferrin/lactoferrin receptor protein	Transporters [BR:ko02000]
K11202	0.00191112	8.72132e-12	1.85303e-10	-21.2471	PTS-Fru2-EIIB; PTS system, fructose-specific IIB-like component [EC:2.7.1.-]	Transporters [BR:ko02000]
K16928	0.00408621	1.86814e-11	1.13053e-10	-6.05164	mtaT; energy-coupling factor transport system substrate-specific component	Transporters [BR:ko02000]
K03284	0.00588025	1.79103e-09	1.30224e-09	1.37534	corA; magnesium transporter	Transporters [BR:ko02000]
K16090	0.00613721	2.67146e-10	5.85538e-10	-2.19183	fiu; catecholate siderophore receptor	Transporters [BR:ko02000]
K15725	0.00827083	4.81072e-11	2.65306e-10	-5.51489	czcC; outer membrane protein, cobalt-zinc-cadmium efflux system	Transporters [BR:ko02000]
K10120	0.0180108	3.74167e-10	1.84326e-10	2.02992	K10120, msmE; fructooligosaccharide transport system substrate-binding protein	Transporters [BR:ko02000]
K16053	0.0241404	2.7519e-10	7.31619e-10	-2.6586	ybdG, mscM; miniconductance mechanosensitive channel	Transporters [BR:ko02000]
K16089	0.0259234	2.44027e-09	4.18912e-09	-1.71666	TC.FEV.OM2, cirA, cfrA, hmuR; outer membrane receptor for ferrienterochelin and colicins	Transporters [BR:ko02000]
K16248	0.0262829	0	3.48769e-11	-	gutA, gutP; probable glucitol transport protein GutA	Transporters [BR:ko02000]
K07238	0.0291882	2.10302e-10	5.55876e-10	-2.64323	TC.ZIP, zupT, ZRT3, ZIP2; zinc transporter, ZIP family	Transporters [BR:ko02000]
K06147	0.0305874	6.33382e-09	3.97444e-09	1.59364	ABCB-BAC; ATP-binding cassette, subfamily B, bacterial	Transporters [BR:ko02000]
K05802	0.0315933	3.8057e-09	2.15525e-09	1.76578	mscK, kefA, aefA; potassium-dependent mechanosensitive channel	Transporters [BR:ko02000]
K06610	0.035778	8.01806e-10	2.78678e-10	2.87717	iolF; MFS transporter, SP family, inositol transporter	Transporters [BR:ko02000]
K02445	0.0359395	8.88825e-10	2.72524e-10	3.26146	glpT; MFS transporter, OPA family, glycerol-3-phosphate transporter	Transporters [BR:ko02000]
K04759	0.0405383	4.21405e-09	7.33923e-09	-1.74161	feoB; ferrous iron transport protein B	Transporters [BR:ko02000]
K08355	0.0434703	2.23105e-10	1.24503e-11	17.9196	aoxA; arsenite oxidase small subunit [EC:1.20.2.1 1.20.9.1]	Transporters [BR:ko02000]
K07862	0.0482533	4.65273e-10	2.22735e-10	2.08891	sstT; serine/threonine transporter	Transporters [BR:ko02000]
K10716	0.0486062	6.20081e-10	1.83873e-10	3.37234	kch, trkA, mthK, pch; voltage-gated potassium channel	Transporters [BR:ko02000]
K06600	0.00263554	4.41349e-12	1.06884e-10	-24.2176	chpE; chemosensory pili system protein ChpE	Transporters [BR:ko02000]|Bacterial motility proteins [BR:ko02035]
K11619	0.00331385	1.14235e-09	4.65066e-10	2.45632	liaI; lia operon protein LiaI	Two-component system [PATH:ko02020]
K01646	0.00729553	1.9588e-09	3.583e-09	-1.82918	citD; citrate lyase subunit gamma (acyl carrier protein)	Two-component system [PATH:ko02020]
K12415	0.0482676	5.57945e-11	1.43792e-11	3.88021	comC; competence-stimulating peptide	Two-component system [PATH:ko02020]|Quorum sensing [PATH:ko02024]
K10911	0.0443816	7.47195e-10	2.93246e-09	-3.92463	luxU; two-component system, phosphorelay protein LuxU	Two-component system [PATH:ko02020]|Quorum sensing [PATH:ko02024]|Biofilm formation - Vibrio cholerae [PATH:ko05111]|Two-component system [BR:ko02022]
K07813	0.0134142	4.93534e-12	6.62898e-11	-13.4317	agrB; accessory gene regulator B	Two-component system [PATH:ko02020]|Quorum sensing [PATH:ko02024]|Peptidases [BR:ko01002]
K16163	0.0115836	2.05614e-09	5.70467e-10	3.6043	K16163; maleylpyruvate isomerase [EC:5.2.1.4]	Tyrosine metabolism [PATH:ko00350]
K00355	0.0299689	2.01189e-10	9.04896e-11	2.22334	NQO1; NAD(P)H dehydrogenase (quinone) [EC:1.6.5.2]	Ubiquinone and other terpenoid-quinone biosynthesis [PATH:ko00130]|Pathways in cancer [PATH:ko05200]|Hepatocellular carcinoma [PATH:ko05225]|Fluid shear stress and atherosclerosis [PATH:ko05418]
K03590	0.0503485	3.58735e-09	2.39422e-09	1.49834	ftsA; cell division protein FtsA	Cell cycle - Caulobacter [PATH:ko04112]|Chromosome and associated proteins [BR:ko03036]|Cytoskeleton proteins [BR:ko04812]
K05939	0.0511193	4.65982e-10	2.83336e-10	1.64463	aas; acyl-[acyl-carrier-protein]-phospholipid O-acyltransferase / long-chain-fatty-acid--[acyl-carrier-protein] ligase [EC:2.3.1.40 6.2.1.20]	Fatty acid degradation [PATH:ko00071]|Glycerophospholipid metabolism [PATH:ko00564]
K00590	0.0526953	4.45844e-11	1.57986e-10	-3.54352	E2.1.1.113; site-specific DNA-methyltransferase (cytosine-N4-specific) [EC:2.1.1.113]	Prokaryotic defense system [BR:ko02048]
K04068	0.0528386	4.34419e-09	6.77243e-09	-1.55896	nrdG; anaerobic ribonucleoside-triphosphate reductase activating protein [EC:1.97.1.4]	Enzymes with EC numbers
K01153	0.0529675	3.1444e-09	2.04636e-09	1.53658	hsdR; type I restriction enzyme, R subunit [EC:3.1.21.3]	Prokaryotic defense system [BR:ko02048]
K14084	0.0530294	9.16169e-12	8.79174e-11	-9.5962	mttC; trimethylamine corrinoid protein	Methane metabolism [PATH:ko00680]
K03817	0.0532359	3.58265e-10	1.92571e-10	1.86043	rimL; ribosomal-protein-serine acetyltransferase [EC:2.3.1.-]	Ribosome biogenesis [BR:ko03009]
K03748	0.0533808	1.17547e-10	2.36768e-10	-2.01425	sanA; SanA protein	General function prediction only
K01673	0.0535566	9.43108e-10	5.84523e-10	1.61347	cynT, can; carbonic anhydrase [EC:4.2.1.1]	Nitrogen metabolism [PATH:ko00910]
K01687	0.0541183	7.09396e-10	4.57123e-10	1.55187	ilvD; dihydroxy-acid dehydratase [EC:4.2.1.9]	Valine, leucine and isoleucine biosynthesis [PATH:ko00290]|Pantothenate and CoA biosynthesis [PATH:ko00770]
K11275	0.0553458	2.7304e-10	3.23795e-11	8.43248	H1_5; histone H1/5	Chromosome and associated proteins [BR:ko03036]
K11708	0.0554039	3.3161e-10	7.55144e-10	-2.2772	troC, mntC, znuB; manganese/zinc/iron transport system permease protein	ABC transporters [PATH:ko02010]|Transporters [BR:ko02000]
K11258	0.0561152	1.7919e-11	0	-	ilvM; acetolactate synthase II small subunit [EC:2.2.1.6]	Butanoate metabolism [PATH:ko00650]|C5-Branched dibasic acid metabolism [PATH:ko00660]|Valine, leucine and isoleucine biosynthesis [PATH:ko00290]|Pantothenate and CoA biosynthesis [PATH:ko00770]
K03687	0.0567865	1.3251e-08	1.00812e-08	1.31443	GRPE; molecular chaperone GrpE	Chaperones and folding catalysts [BR:ko03110]|Mitochondrial biogenesis [BR:ko03029]
K03545	0.0570836	7.20737e-09	5.70023e-09	1.2644	tig; trigger factor	Protein processing
K06186	0.0574093	1.04508e-09	2.83493e-09	-2.71264	bamE, smpA; outer membrane protein assembly factor BamE	Transporters [BR:ko02000]
K06969	0.0582562	5.43381e-10	3.6716e-10	1.47996	rlmI; 23S rRNA (cytosine1962-C5)-methyltransferase [EC:2.1.1.191]	Ribosome biogenesis [BR:ko03009]
K03781	0.0584336	5.09593e-10	2.46517e-10	2.06718	katE, CAT, catB, srpA; catalase [EC:1.11.1.6]	Glyoxylate and dicarboxylate metabolism [PATH:ko00630]|Tryptophan metabolism [PATH:ko00380]|MAPK signaling pathway - plant [PATH:ko04016]|MAPK signaling pathway - yeast [PATH:ko04011]|FoxO signaling pathway [PATH:ko04068]|Peroxisome [PATH:ko04146]|Longevity regulating pathway [PATH:ko04211]|Longevity regulating pathway - worm [PATH:ko04212]|Longevity regulating pathway - multiple species [PATH:ko…
K06120	0.0587196	6.5228e-10	1.66038e-10	3.92849	dhaB; glycerol dehydratase large subunit [EC:4.2.1.30]	Glycerolipid metabolism [PATH:ko00561]
K02113	0.058806	1.07129e-08	1.4184e-08	-1.324	ATPF1D, atpH; F-type H+-transporting ATPase subunit delta	Oxidative phosphorylation [PATH:ko00190]|Photosynthesis [PATH:ko00195]|Photosynthesis proteins [BR:ko00194]
K08969	0.0589068	9.41872e-11	1.90704e-11	4.93891	mtnE, mtnV; aminotransferase [EC:2.6.1.-]	Cysteine and methionine metabolism [PATH:ko00270]|Amino acid related enzymes [BR:ko01007]
K00376	0.0593531	5.8406e-10	1.45375e-09	-2.48905	nosZ; nitrous-oxide reductase [EC:1.7.2.4]	Nitrogen metabolism [PATH:ko00910]
K06606	0.0601421	6.50968e-12	4.60412e-11	-7.07274	iolI; 2-keto-myo-inositol isomerase [EC:5.3.99.11]	Inositol phosphate metabolism [PATH:ko00562]
K16624	0.0603276	2.48634e-11	1.47261e-10	-5.92278	ha-33; main hemagglutinin component	Bacterial toxins [BR:ko02042]
K08168	0.0603891	6.50145e-11	1.70932e-10	-2.62914	tetB; MFS transporter, DHA2 family, metal-tetracycline-proton antiporter	Transporters [BR:ko02000]|Antimicrobial resistance genes [BR:ko01504]
K13598	0.0604297	1.6009e-10	4.64798e-11	3.4443	ntrY; two-component system, NtrC family, nitrogen regulation sensor histidine kinase NtrY [EC:2.7.13.3]	Two-component system [PATH:ko02020]|Protein kinases [BR:ko01001]|Two-component system [BR:ko02022]
K02761	0.0606503	6.47648e-10	2.83487e-10	2.28457	PTS-Cel-EIIC, celB, chbC; PTS system, cellobiose-specific IIC component	Starch and sucrose metabolism [PATH:ko00500]|Phosphotransferase system (PTS) [PATH:ko02060]|Transporters [BR:ko02000]
K12790	0.0615226	2.86237e-12	4.16604e-11	-14.5545	eae; intimin	Pathogenic Escherichia coli infection [PATH:ko05130]
K03839	0.0616322	2.23128e-08	3.3402e-08	-1.49699	fldA, nifF, isiB; flavodoxin I	Energy metabolism
K11707	0.0620131	1.21025e-09	2.52328e-09	-2.08493	troA, mntA, znuA; manganese/zinc/iron transport system substrate-binding protein	ABC transporters [PATH:ko02010]|Transporters [BR:ko02000]
K01007	0.0624146	7.44635e-10	1.31025e-09	-1.75958	pps, ppsA; pyruvate, water dikinase [EC:2.7.9.2]	Pyruvate metabolism [PATH:ko00620]|Carbon fixation pathways in prokaryotes [PATH:ko00720]|Methane metabolism [PATH:ko00680]
K01096	0.0625012	4.54391e-10	3.13379e-10	1.44997	pgpB; phosphatidylglycerophosphatase B [EC:3.1.3.27 3.1.3.81 3.1.3.4 3.6.1.27]	Glycerophospholipid metabolism [PATH:ko00564]
K07223	0.0626031	4.70989e-10	2.69571e-10	1.74718	yfeX; porphyrinogen peroxidase [EC:1.11.1.-]	Enzymes with EC numbers
K07177	0.0628353	6.11188e-10	2.50609e-10	2.43881	K07177; Lon-like protease	Quorum sensing [PATH:ko02024]|Peptidases [BR:ko01002]
K13643	0.0637605	2.97776e-09	1.52265e-09	1.95565	iscR; Rrf2 family transcriptional regulator, iron-sulfur cluster assembly transcription factor	Transcription factors [BR:ko03000]
K06019	0.064124	3.05832e-10	1.08505e-10	2.81861	ppaX; pyrophosphatase PpaX [EC:3.6.1.1]	Oxidative phosphorylation [PATH:ko00190]
K15780	0.0641243	7.20146e-10	4.0784e-10	1.76575	tilS-hprT; bifunctional protein TilS/HprT [EC:6.3.4.19 2.4.2.8]	Purine metabolism [PATH:ko00230]|Transfer RNA biogenesis [BR:ko03016]
K16509	0.0645564	8.74688e-09	6.07314e-09	1.44026	spxA; regulatory protein spx	Transcription
K04487	0.064762	2.33769e-09	1.15979e-09	2.01562	iscS, NFS1; cysteine desulfurase [EC:2.8.1.7]	Thiamine metabolism [PATH:ko00730]|Sulfur relay system [PATH:ko04122]|Transfer RNA biogenesis [BR:ko03016]|Mitochondrial biogenesis [BR:ko03029]|Prokaryotic defense system [BR:ko02048]
K02009	0.0652471	1.25775e-09	3.05773e-09	-2.43112	cbiN; cobalt/nickel transport protein	ABC transporters [PATH:ko02010]|Transporters [BR:ko02000]
K03571	0.0654947	4.98229e-10	3.37154e-10	1.47775	mreD; rod shape-determining protein MreD	Chromosome and associated proteins [BR:ko03036]
K01129	0.0661208	3.47609e-10	5.2133e-10	-1.49976	dgt; dGTPase [EC:3.1.5.1]	Purine metabolism [PATH:ko00230]
K08369	0.0673853	2.50408e-10	1.43085e-10	1.75007	ydjE; MFS transporter, putative metabolite:H+ symporter	Transporters [BR:ko02000]
K00525	0.0678669	4.01359e-09	3.19573e-09	1.25593	E1.17.4.1A, nrdA, nrdE; ribonucleoside-diphosphate reductase alpha chain [EC:1.17.4.1]	Purine metabolism [PATH:ko00230]|Pyrimidine metabolism [PATH:ko00240]|DNA repair and recombination proteins [BR:ko03400]
K01917	0.0680487	2.88316e-10	1.86679e-10	1.54445	E6.3.1.8; glutathionylspermidine synthase [EC:6.3.1.8]	Glutathione metabolism [PATH:ko00480]
K09145	0.0680726	0	3.08409e-11	-	K09145; uncharacterized protein	Function unknown
K03501	0.0682842	5.97862e-10	4.10861e-10	1.45514	gidB, rsmG; 16S rRNA (guanine527-N7)-methyltransferase [EC:2.1.1.170]	Ribosome biogenesis [BR:ko03009]|Chromosome and associated proteins [BR:ko03036]
K02030	0.0688105	1.09644e-08	7.45242e-09	1.47126	ABC.PA.S; polar amino acid transport system substrate-binding protein	Transporters [BR:ko02000]
K00166	0.0691047	7.2752e-10	2.09946e-10	3.46527	BCKDHA, bkdA1; 2-oxoisovalerate dehydrogenase E1 component alpha subunit [EC:1.2.4.4]	Propanoate metabolism [PATH:ko00640]|Valine, leucine and isoleucine degradation [PATH:ko00280]
K14647	0.0696028	1.09331e-10	4.13545e-11	2.64375	vpr; minor extracellular serine protease Vpr [EC:3.4.21.-]	Quorum sensing [PATH:ko02024]|Peptidases [BR:ko01002]|Chaperones and folding catalysts [BR:ko03110]
K07251	0.0696681	5.94966e-10	3.21632e-10	1.84984	thiK; thiamine kinase [EC:2.7.1.89]	Thiamine metabolism [PATH:ko00730]
K05794	0.0698396	4.85129e-10	3.10114e-10	1.56436	terC; tellurite resistance protein TerC	Others
K07164	0.0702447	4.46931e-09	3.05418e-09	1.46334	K07164; uncharacterized protein	Function unknown
K03647	0.0706795	5.88317e-10	2.06594e-10	2.8477	nrdI; protein involved in ribonucleotide reduction	Nucleotide metabolism
K18322	0.0706801	2.71665e-10	1.6816e-10	1.61551	smeB; multidrug efflux pump	Two-component system [PATH:ko02020]|Transporters [BR:ko02000]
K09988	0.0713929	1.48867e-11	9.1909e-12	1.61972	lyxA; D-lyxose ketol-isomerase [EC:5.3.1.15]	Pentose and glucuronate interconversions [PATH:ko00040]
K02671	0.0718293	3.88751e-10	8.75324e-11	4.44122	pilV; type IV pilus assembly protein PilV	Secretion system [BR:ko02044]|Bacterial motility proteins [BR:ko02035]
K03411	0.072044	1.98407e-11	1.14056e-10	-5.74856	cheD; chemotaxis protein CheD [EC:3.5.1.44]	Bacterial chemotaxis [PATH:ko02030]|Bacterial motility proteins [BR:ko02035]
K15912	0.0722474	1.57531e-10	1.62809e-10	-1.0335	pglF; UDP-N-acetyl-D-glucosamine 4,6-dehydratase [EC:4.2.1.135]	Amino sugar and nucleotide sugar metabolism [PATH:ko00520]
K13730	0.0723628	1.53526e-09	3.22081e-09	-2.09789	inlA; internalin A	Bacterial invasion of epithelial cells [PATH:ko05100]
K02835	0.0727178	1.83557e-09	1.38686e-09	1.32354	prfA, MTRF1, MRF1; peptide chain release factor 1	Translation factors [BR:ko03012]
K02234	0.073165	1.28151e-09	2.00878e-09	-1.56751	cobW; cobalamin biosynthesis protein CobW	Porphyrin and chlorophyll metabolism [PATH:ko00860]
K10796	0.0733	4.85648e-10	1.44054e-09	-2.96622	prdE; D-proline reductase (dithiol)-stabilizing protein PrdE	Amino acid metabolism
K05873	0.0734258	6.0174e-10	1.04231e-09	-1.73216	cyaB; adenylate cyclase, class 2 [EC:4.6.1.1]	Purine metabolism [PATH:ko00230]
K12267	0.0735746	3.1191e-09	2.18236e-09	1.42923	msrAB; peptide methionine sulfoxide reductase msrA/msrB [EC:1.8.4.11 1.8.4.12]	Enzymes with EC numbers
K03855	0.073846	6.95559e-10	1.394e-09	-2.00415	fixX; ferredoxin like protein	Energy metabolism
K08086	0.0742136	6.15769e-11	2.1737e-10	-3.53006	fimV; pilus assembly protein FimV	Cell motility
K02887	0.0744138	1.66898e-08	1.33822e-08	1.24716	RP-L20, MRPL20, rplT; large subunit ribosomal protein L20	Ribosome [PATH:ko03010]|Ribosome [BR:ko03011]
K01703	0.0744278	4.21005e-10	2.68635e-10	1.5672	leuC, IPMI-L; 3-isopropylmalate/(R)-2-methylmalate dehydratase large subunit [EC:4.2.1.33 4.2.1.35]	C5-Branched dibasic acid metabolism [PATH:ko00660]|Valine, leucine and isoleucine biosynthesis [PATH:ko00290]|Glucosinolate biosynthesis [PATH:ko00966]
K01627	0.0745802	8.99717e-10	1.31567e-09	-1.46231	kdsA; 2-dehydro-3-deoxyphosphooctonate aldolase (KDO 8-P synthase) [EC:2.5.1.55]	Lipopolysaccharide biosynthesis [PATH:ko00540]|Lipopolysaccharide biosynthesis proteins [BR:ko01005]
K01792	0.0753815	1.42371e-10	7.47855e-11	1.90373	E5.1.3.15; glucose-6-phosphate 1-epimerase [EC:5.1.3.15]	Glycolysis / Gluconeogenesis [PATH:ko00010]
K01200	0.0757538	4.3102e-10	7.78558e-10	-1.80632	pulA; pullulanase [EC:3.2.1.41]	Starch and sucrose metabolism [PATH:ko00500]
K03410	0.0761828	1.04738e-11	6.42177e-11	-6.13129	cheC; chemotaxis protein CheC	Bacterial chemotaxis [PATH:ko02030]|Bacterial motility proteins [BR:ko02035]
K06885	0.0764334	2.38161e-10	1.34423e-10	1.77172	K06885; uncharacterized protein	Function unknown
K16961	0.0767233	2.05215e-11	9.36093e-11	-4.56153	yxeM; putative amino-acid transport system substrate-binding protein	ABC transporters [PATH:ko02010]|Transporters [BR:ko02000]
K02247	0.0767306	1.83164e-10	4.86531e-11	3.7647	comGE; competence protein ComGE	Secretion system [BR:ko02044]
K03387	0.0772376	2.25236e-09	3.82811e-09	-1.6996	ahpF; alkyl hydroperoxide reductase subunit F [EC:1.6.4.-]	Enzymes with EC numbers
K07697	0.077414	2.02399e-10	8.2801e-11	2.4444	kinB; two-component system, sporulation sensor kinase B [EC:2.7.13.3]	Two-component system [PATH:ko02020]|Protein kinases [BR:ko01001]|Two-component system [BR:ko02022]
K07749	0.0775372	1.4093e-10	4.0809e-10	-2.89569	frc; formyl-CoA transferase [EC:2.8.3.16]	Enzymes with EC numbers
K05358	0.079262	1.1273e-10	0	-	quiA; quinate dehydrogenase (quinone) [EC:1.1.5.8]	Phenylalanine, tyrosine and tryptophan biosynthesis [PATH:ko00400]
K03151	0.0797487	2.27152e-10	1.34676e-10	1.68665	thiI; tRNA uracil 4-sulfurtransferase [EC:2.8.1.4]	Thiamine metabolism [PATH:ko00730]|Sulfur relay system [PATH:ko04122]|Transfer RNA biogenesis [BR:ko03016]
K01993	0.0799783	2.6656e-10	4.38748e-10	-1.64596	ABC-2.TX; HlyD family secretion protein	Structural proteins
K06148	0.0808118	8.71243e-10	6.0471e-10	1.44076	ABCC-BAC; ATP-binding cassette, subfamily C, bacterial	Transporters [BR:ko02000]
K00850	0.0815077	4.72996e-09	3.40878e-09	1.38758	pfkA, PFK; 6-phosphofructokinase 1 [EC:2.7.1.11]	Glycolysis / Gluconeogenesis [PATH:ko00010]|Pentose phosphate pathway [PATH:ko00030]|Fructose and mannose metabolism [PATH:ko00051]|Galactose metabolism [PATH:ko00052]|Methane metabolism [PATH:ko00680]|RNA degradation [PATH:ko03018]|AMPK signaling pathway [PATH:ko04152]|Central carbon metabolism in cancer [PATH:ko05230]|Protein phosphatases and associated proteins [BR:ko01009]|Messenger RNA bioge…
K03457	0.0818534	8.01493e-11	2.65909e-11	3.01416	TC.NCS1; nucleobase:cation symporter-1, NCS1 family	Transport
K14067	0.081972	2.21397e-10	8.25286e-10	-3.72763	mtkA; malate-CoA ligase subunit beta [EC:6.2.1.9]	Glyoxylate and dicarboxylate metabolism [PATH:ko00630]|Methane metabolism [PATH:ko00680]
K13276	0.0821683	3.19624e-11	9.43398e-11	-2.95158	bpr; bacillopeptidase F [EC:3.4.21.-]	Peptidases [BR:ko01002]|Chaperones and folding catalysts [BR:ko03110]
K07231	0.0822759	1.32677e-10	3.4222e-10	-2.57935	K07231; putative iron-regulated protein	Others
K04025	0.0827032	1.29031e-09	3.91266e-10	3.29778	eutK; ethanolamine utilization protein EutK	Amino acid metabolism
K13732	0.083415	1.53482e-09	7.27134e-10	2.11078	fnbA; fibronectin-binding protein A	Bacterial invasion of epithelial cells [PATH:ko05100]
K10679	0.0834336	1.14785e-10	2.63694e-10	-2.29728	nfnB, nfsB; nitroreductase / dihydropteridine reductase [EC:1.-.-.- 1.5.1.34]	Nitrotoluene degradation [PATH:ko00633]
K16348	0.0834554	6.86807e-10	2.6638e-10	2.5783	ecnB; entericidin B	Transporters [BR:ko02000]
K04075	0.0835441	1.07263e-09	7.02947e-10	1.52591	tilS, mesJ; tRNA(Ile)-lysidine synthase [EC:6.3.4.19]	Transfer RNA biogenesis [BR:ko03016]
K03389	0.083733	4.06088e-09	2.07097e-09	1.96086	hdrB2; heterodisulfide reductase subunit B2 [EC:1.8.7.3 1.8.98.4 1.8.98.5 1.8.98.6]	Methane metabolism [PATH:ko00680]
K03926	0.0837579	9.90466e-11	2.16173e-11	4.58183	cutA; periplasmic divalent cation tolerance protein	Others
K03637	0.0838141	3.49002e-10	6.03924e-10	-1.73043	moaC, CNX3; cyclic pyranopterin monophosphate synthase [EC:4.6.1.17]	Folate biosynthesis [PATH:ko00790]|Sulfur relay system [PATH:ko04122]
K09388	0.0842868	3.0015e-10	9.53964e-11	3.14634	K09388; uncharacterized protein	Function unknown
K16699	0.0845351	1.04686e-10	2.67295e-10	-2.55329	tuaH; teichuronic acid biosynthesis glycosyltransferase TuaH [EC:2.4.-.-]	Glycosyltransferases [BR:ko01003]
K03641	0.0846479	6.69977e-10	2.99079e-10	2.24013	tolB; TolB protein	Transporters [BR:ko02000]
K13991	0.0855062	0	6.60394e-11		puhA; photosynthetic reaction center H subunit	Two-component system [PATH:ko02020]|Photosynthesis proteins [BR:ko00194]
K02067	0.0859852	3.83543e-09	3.05368e-09	1.256	mlaD, linM; phospholipid/cholesterol/gamma-HCH transport system substrate-binding protein	ABC transporters [PATH:ko02010]|Transporters [BR:ko02000]
K00104	0.0860154	2.7518e-10	6.82102e-10	-2.47875	glcD; glycolate oxidase [EC:1.1.3.15]	Glyoxylate and dicarboxylate metabolism [PATH:ko00630]
K11034	0.0860569	1.02485e-09	2.18717e-09	-2.13414	nheBC; non-hemolytic enterotoxin B/C	Quorum sensing [PATH:ko02024]|Bacterial toxins [BR:ko02042]
K16301	0.0861122	1.80204e-10	3.25547e-10	-1.80655	efeB; deferrochelatase/peroxidase EfeB [EC:1.11.1.-]	Transporters [BR:ko02000]
K00427	0.0869036	1.30774e-10	4.13541e-11	3.16231	lldP, lctP; L-lactate permease	Transporters [BR:ko02000]
K02773	0.0878813	2.02946e-09	1.074e-09	1.88963	PTS-Gat-EIIA, gatA, sgcA; PTS system, galactitol-specific IIA component [EC:2.7.1.200]	Galactose metabolism [PATH:ko00052]|Phosphotransferase system (PTS) [PATH:ko02060]|Transporters [BR:ko02000]
K11900	0.0893469	7.05527e-11	2.3641e-10	-3.35083	impC; type VI secretion system protein ImpC	Biofilm formation - Pseudomonas aeruginosa [PATH:ko02025]|Secretion system [BR:ko02044]
K00600	0.0895866	2.58856e-09	4.12219e-09	-1.59246	glyA, SHMT; glycine hydroxymethyltransferase [EC:2.1.2.1]	Glyoxylate and dicarboxylate metabolism [PATH:ko00630]|Methane metabolism [PATH:ko00680]|Glycine, serine and threonine metabolism [PATH:ko00260]|Cyanoamino acid metabolism [PATH:ko00460]|One carbon pool by folate [PATH:ko00670]|Antifolate resistance [PATH:ko01523]
K01159	0.0897933	4.64451e-10	6.70103e-10	-1.44279	ruvC; crossover junction endodeoxyribonuclease RuvC [EC:3.1.22.4]	Homologous recombination [PATH:ko03440]|DNA repair and recombination proteins [BR:ko03400]
K16922	0.089919	3.47344e-10	1.91157e-10	1.81706	yydH; putative peptide zinc metalloprotease protein	Peptidases [BR:ko01002]
K06424	0.089989	4.07558e-13	2.52976e-11	-62.0711	sspG; small acid-soluble spore protein G (minor)	Cell growth
K00878	0.0900502	9.0067e-11	2.2604e-10	-2.50969	thiM; hydroxyethylthiazole kinase [EC:2.7.1.50]	Thiamine metabolism [PATH:ko00730]
K07035	0.0904502	4.04544e-10	2.25807e-10	1.79155	K07035; uncharacterized protein	Function unknown
K07723	0.0905113	2.03657e-10	4.35227e-11	4.67933	ndoAI; CopG family transcriptional regulator / antitoxin EndoAI	Transcription factors [BR:ko03000]|Prokaryotic defense system [BR:ko02048]
K11626	0.0907805	6.13944e-10	1.01806e-09	-1.65822	glnT; putative sodium/glutamine symporter	Two-component system [PATH:ko02020]
K09747	0.0910121	2.99168e-09	2.11519e-09	1.41438	K09747; uncharacterized protein	Function unknown
K12278	0.0912602	4.19841e-11	1.38321e-10	-3.29461	mshG; MSHA biogenesis protein MshG	Secretion system [BR:ko02044]
K18231	0.0923086	1.37511e-09	3.14927e-10	4.36644	msrA, vmlR; macrolide transport system ATP-binding/permease protein	ABC transporters [PATH:ko02010]|Transporters [BR:ko02000]|Antimicrobial resistance genes [BR:ko01504]
K04077	0.092431	5.952e-09	4.55521e-09	1.30664	groEL, HSPD1; chaperonin GroEL	RNA degradation [PATH:ko03018]|Longevity regulating pathway - worm [PATH:ko04212]|Type I diabetes mellitus [PATH:ko04940]|Legionellosis [PATH:ko05134]|Tuberculosis [PATH:ko05152]|Messenger RNA biogenesis [BR:ko03019]|Chaperones and folding catalysts [BR:ko03110]|Mitochondrial biogenesis [BR:ko03029]|Exosome [BR:ko04147]
K13819	0.0927215	1.96506e-09	8.45897e-10	2.32304	K13819; NifU-like protein	Energy metabolism
K18303	0.0928423	1.55428e-10	9.14529e-11	1.69954	mexK; multidrug efflux pump	Transporters [BR:ko02000]|Antimicrobial resistance genes [BR:ko01504]
K00997	0.0933495	1.15452e-09	8.27031e-10	1.39598	acpS; holo-[acyl-carrier protein] synthase [EC:2.7.8.7]	Pantothenate and CoA biosynthesis [PATH:ko00770]
K03296	0.0952518	7.20446e-10	3.6783e-10	1.95864	TC.HAE1; hydrophobic/amphiphilic exporter-1 (mainly G- bacteria), HAE1 family	Transport
K04047	0.0954229	2.09382e-08	1.39945e-08	1.49617	dps; starvation-inducible DNA-binding protein	Chromosome and associated proteins [BR:ko03036]
K13638	0.0968716	1.21269e-09	7.65938e-10	1.58328	zntR; MerR family transcriptional regulator, Zn(II)-responsive regulator of zntA	Transcription factors [BR:ko03000]
K11748	0.0970765	1.14431e-09	9.81162e-10	1.16628	kefG; glutathione-regulated potassium-efflux system ancillary protein KefG	Transporters [BR:ko02000]
K05521	0.0970995	3.71275e-10	5.55675e-10	-1.49667	draG; ADP-ribosyl-[dinitrogen reductase] hydrolase [EC:3.2.2.24]	Enzymes with EC numbers
K07082	0.0971692	1.75592e-09	1.42158e-09	1.23519	K07082; UPF0755 protein	General function prediction only
K07224	0.0972858	4.90255e-10	8.35481e-10	-1.70418	efeO; iron uptake system component EfeO	Transporters [BR:ko02000]
K01095	0.0979522	3.14899e-10	6.15453e-10	-1.95444	pgpA; phosphatidylglycerophosphatase A [EC:3.1.3.27]	Glycerophospholipid metabolism [PATH:ko00564]
K11961	0.0981318	1.37794e-09	4.5714e-10	3.01427	urtC; urea transport system permease protein	ABC transporters [PATH:ko02010]|Transporters [BR:ko02000]
K02451	0.0988241	1.23609e-09	7.49823e-10	1.64851	gspB; general secretion pathway protein B	Secretion system [BR:ko02044]
K03697	0.0990367	2.69854e-10	1.18463e-10	2.27797	clpE; ATP-dependent Clp protease ATP-binding subunit ClpE	Chaperones and folding catalysts [BR:ko03110]
K06006	0.099244	5.72985e-10	1.52916e-10	3.74706	cpxP, spy; periplasmic protein CpxP/Spy	Chaperones and folding catalysts [BR:ko03110]

[truncated: 5 more sheets: SupTable10, SupTable11, SupTable12, SupTable13, SupTable14]
